# Supplementary material for: Genome and whole-genome resequencing of Cinnamomum camphora elucidate its dominance in subtropical urban landscapes
Source: BMC Biol. 2023 Sep 12;21:192. doi: 10.1186/s12915-023-01692-1 (PMC10496300; doi:10.1186/s12915-023-01692-1)
Supplement: Supplementary file 1 — Additional file 1: Table S1. Detailed information of tandemly duplicated genes in Cinnamomum camphora. Table S2. Summary of repeat contents of Cinnamomum camphora. Table S3. Data sources of 29 studied Lauraceae species. Table S4. Full name list of the gene abbreviations. Table S5. Top 50 biological process enriched GO terms (sorted by corrected p-value BH method) of genes in expanded orthogroups in Cinnamomum camphora relative to C. kanehirae. Table S6. Terpenoid biosynthesis (TPS) gene family of Cinnamomum camphora. Table S7. Main aromatic compounds of different tissues in Cinnamomum camphora.Table S8. List of the 75 resequenced Cinnamomum camphora accessions. Table S9. Protein-coding genes under strong balancing selection. [file 12915_2023_1692_MOESM1_ESM.xlsx]

## Sheet: Table S1
Table S1. Detailed information of tandemly duplicated genes in Cinnamomum camphora.
Gene ID	Chromosome	Gene_start	Gene_end	Strand
Ccam00g00004	Chr0	66552	74450	-
Ccam00g00005	Chr0	95903	106281	+
Ccam00g00007	Chr0	107714	129185	+
Ccam00g00013	Chr0	270063	271733	+
Ccam00g00014	Chr0	282623	285485	-
Ccam00g00031	Chr0	1334650	1336176	-
Ccam00g00032	Chr0	1336201	1338597	-
Ccam00g00042	Chr0	1416282	1416503	+
Ccam00g00043	Chr0	1416565	1417020	+
Ccam00g00055	Chr0	1548014	1550998	-
Ccam00g00056	Chr0	1551107	1553523	-
Ccam00g00057	Chr0	1554051	1558177	-
Ccam00g00059	Chr0	1618670	1621107	-
Ccam00g00061	Chr0	1632753	1640206	-
Ccam01g00041	Chr1	705370	705786	+
Ccam01g00042	Chr1	711821	712237	+
Ccam01g00043	Chr1	716129	716545	+
Ccam01g00045	Chr1	724794	725210	+
Ccam01g00046	Chr1	731264	731680	+
Ccam01g00047	Chr1	735555	735971	+
Ccam01g00048	Chr1	741108	741524	+
Ccam01g00049	Chr1	745314	745730	+
Ccam01g00064	Chr1	929215	934420	+
Ccam01g00065	Chr1	930897	934420	+
Ccam01g00081	Chr1	1121177	1124181	+
Ccam01g00082	Chr1	1128315	1132324	+
Ccam01g00096	Chr1	1249940	1257757	-
Ccam01g00097	Chr1	1265940	1267834	-
Ccam01g00100	Chr1	1312795	1316814	-
Ccam01g00101	Chr1	1316902	1317111	-
Ccam01g00102	Chr1	1330821	1333039	-
Ccam01g00104	Chr1	1342939	1345529	-
Ccam01g00113	Chr1	1490393	1492162	+
Ccam01g00114	Chr1	1519838	1521997	-
Ccam01g00115	Chr1	1542351	1558693	+
Ccam01g00116	Chr1	1574094	1575494	+
Ccam01g00118	Chr1	1611589	1613643	+
Ccam01g00120	Chr1	1634055	1636446	-
Ccam01g00121	Chr1	1639935	1643034	-
Ccam01g00127	Chr1	1686489	1702929	+
Ccam01g00129	Chr1	1709350	1710078	+
Ccam01g00150	Chr1	2022115	2041413	-
Ccam01g00152	Chr1	2099371	2113159	-
Ccam01g00161	Chr1	2382226	2383119	-
Ccam01g00162	Chr1	2383180	2384143	-
Ccam01g00163	Chr1	2406726	2445852	-
Ccam01g00164	Chr1	2448258	2465244	-
Ccam01g00165	Chr1	2482683	2483884	-
Ccam01g00166	Chr1	2484079	2484594	-
Ccam01g00172	Chr1	2727549	2733286	-
Ccam01g00173	Chr1	2774125	2785617	-
Ccam01g00175	Chr1	2825076	2834521	+
Ccam01g00176	Chr1	2841421	2843503	+
Ccam01g00185	Chr1	2952283	2954423	+
Ccam01g00186	Chr1	2955365	2955961	+
Ccam01g00187	Chr1	2967640	2971775	+
Ccam01g00195	Chr1	3071210	3077917	+
Ccam01g00196	Chr1	3165532	3171590	+
Ccam01g00203	Chr1	3266871	3275357	+
Ccam01g00205	Chr1	3351529	3352350	+
Ccam01g00220	Chr1	3531599	3548578	+
Ccam01g00222	Chr1	3557757	3565118	+
Ccam01g00227	Chr1	3621273	3621590	-
Ccam01g00228	Chr1	3621769	3623476	+
Ccam01g00246	Chr1	3956781	3990392	-
Ccam01g00247	Chr1	3996496	4001291	-
Ccam01g00248	Chr1	4007757	4017623	-
Ccam01g00250	Chr1	4082360	4095614	-
Ccam01g00259	Chr1	4208355	4209410	+
Ccam01g00260	Chr1	4212191	4223989	+
Ccam01g00282	Chr1	4526859	4565593	-
Ccam01g00283	Chr1	4577901	4594152	-
Ccam01g00285	Chr1	4629167	4643105	-
Ccam01g00286	Chr1	4655129	4655997	+
Ccam01g00287	Chr1	4656443	4659109	+
Ccam01g00288	Chr1	4663986	4691052	+
Ccam01g00289	Chr1	4694653	4701744	+
Ccam01g00312	Chr1	5084561	5085412	-
Ccam01g00313	Chr1	5090905	5091633	-
Ccam01g00352	Chr1	5663931	5670373	+
Ccam01g00354	Chr1	5699461	5700193	+
Ccam01g00355	Chr1	5721624	5724683	-
Ccam01g00356	Chr1	5733529	5740522	-
Ccam01g00363	Chr1	5824619	5830220	-
Ccam01g00364	Chr1	5832883	5838524	-
Ccam01g00373	Chr1	5924075	5928912	+
Ccam01g00374	Chr1	5932326	5938660	+
Ccam01g00376	Chr1	5951795	5959938	+
Ccam01g00377	Chr1	5964376	5968040	+
Ccam01g00378	Chr1	5976751	5978582	+
Ccam01g00379	Chr1	5983417	5987963	+
Ccam01g00381	Chr1	6019960	6035571	+
Ccam01g00382	Chr1	6024200	6032416	+
Ccam01g00405	Chr1	6356190	6359790	-
Ccam01g00406	Chr1	6365991	6369794	-
Ccam01g00407	Chr1	6379818	6380951	-
Ccam01g00431	Chr1	6696689	6697720	+
Ccam01g00432	Chr1	6700351	6701199	+
Ccam01g00457	Chr1	7013819	7019573	+
Ccam01g00458	Chr1	7033780	7037721	+
Ccam01g00459	Chr1	7048266	7049899	+
Ccam01g00460	Chr1	7055088	7055786	+
Ccam01g00461	Chr1	7062122	7066669	+
Ccam01g00462	Chr1	7068950	7069714	+
Ccam01g00463	Chr1	7071470	7073201	+
Ccam01g00464	Chr1	7077265	7078152	+
Ccam01g00465	Chr1	7084707	7098311	+
Ccam01g00466	Chr1	7100599	7104849	+
Ccam01g00467	Chr1	7109931	7130501	+
Ccam01g00468	Chr1	7138870	7149664	+
Ccam01g00469	Chr1	7151970	7152859	+
Ccam01g00470	Chr1	7154636	7155415	+
Ccam01g00480	Chr1	7323047	7339530	-
Ccam01g00481	Chr1	7341496	7348381	-
Ccam01g00482	Chr1	7359598	7368809	-
Ccam01g00485	Chr1	7379673	7388443	+
Ccam01g00486	Chr1	7382884	7388443	+
Ccam01g00491	Chr1	7446183	7452680	+
Ccam01g00492	Chr1	7448131	7452680	+
Ccam01g00514	Chr1	7809373	7817021	+
Ccam01g00515	Chr1	7820271	7825473	+
Ccam01g00516	Chr1	7828570	7837897	+
Ccam01g00517	Chr1	7840206	7844623	+
Ccam01g00518	Chr1	7855016	7861881	+
Ccam01g00519	Chr1	7867206	7877267	+
Ccam01g00520	Chr1	7884358	7891062	+
Ccam01g00521	Chr1	7897763	7903134	+
Ccam01g00524	Chr1	7929378	7941478	+
Ccam01g00525	Chr1	7940096	7941478	+
Ccam01g00526	Chr1	7948659	7953824	+
Ccam01g00527	Chr1	7961055	7965893	+
Ccam01g00529	Chr1	7997982	8004508	+
Ccam01g00530	Chr1	8010684	8016021	+
Ccam01g00531	Chr1	8025237	8029200	+
Ccam01g00532	Chr1	8033064	8038054	+
Ccam01g00533	Chr1	8050740	8055980	+
Ccam01g00535	Chr1	8081930	8087557	-
Ccam01g00536	Chr1	8097388	8105266	-
Ccam01g00546	Chr1	8217206	8220178	-
Ccam01g00547	Chr1	8222448	8226278	-
Ccam01g00556	Chr1	8347050	8365328	+
Ccam01g00557	Chr1	8368437	8386724	-
Ccam01g00589	Chr1	8856526	8858649	-
Ccam01g00590	Chr1	8858696	8861139	-
Ccam01g00606	Chr1	9042082	9043279	-
Ccam01g00608	Chr1	9048535	9050904	-
Ccam01g00609	Chr1	9050974	9061376	-
Ccam01g00610	Chr1	9065930	9081574	-
Ccam01g00625	Chr1	9294701	9295204	+
Ccam01g00626	Chr1	9295233	9302541	+
Ccam01g00644	Chr1	9505724	9508089	+
Ccam01g00645	Chr1	9509036	9509449	+
Ccam01g00649	Chr1	9531439	9533736	-
Ccam01g00651	Chr1	9594734	9596996	-
Ccam01g00655	Chr1	9650970	9656264	-
Ccam01g00656	Chr1	9659935	9670298	-
Ccam01g00663	Chr1	9730792	9732312	+
Ccam01g00664	Chr1	9737652	9739768	+
Ccam01g00683	Chr1	9999079	10005421	-
Ccam01g00684	Chr1	10019269	10023243	-
Ccam01g00685	Chr1	10023294	10043137	-
Ccam01g00688	Chr1	10077269	10097617	+
Ccam01g00689	Chr1	10112070	10121128	+
Ccam01g00690	Chr1	10127439	10127898	+
Ccam01g00692	Chr1	10141623	10142074	+
Ccam01g00693	Chr1	10149370	10154621	+
Ccam01g00694	Chr1	10155627	10159643	+
Ccam01g00719	Chr1	10468928	10469254	+
Ccam01g00720	Chr1	10469688	10470062	+
Ccam01g00729	Chr1	10584536	10584850	+
Ccam01g00730	Chr1	10586341	10590884	+
Ccam01g00740	Chr1	10689715	10699100	-
Ccam01g00741	Chr1	10708555	10717939	-
Ccam01g00750	Chr1	10838216	10840672	+
Ccam01g00751	Chr1	10844587	10845640	+
Ccam01g00752	Chr1	10849171	10854777	+
Ccam01g00753	Chr1	10869302	10873102	+
Ccam01g00755	Chr1	10904412	10908061	+
Ccam01g00760	Chr1	10952396	10958018	+
Ccam01g00761	Chr1	10953952	10958018	+
Ccam01g00787	Chr1	11309370	11312301	-
Ccam01g00789	Chr1	11324919	11328276	-
Ccam01g00805	Chr1	11615431	11625807	+
Ccam01g00806	Chr1	11636144	11669619	+
Ccam01g00807	Chr1	11662687	11669619	+
Ccam01g00808	Chr1	11677685	11688808	+
Ccam01g00821	Chr1	11872986	11873621	+
Ccam01g00823	Chr1	11954200	11954835	+
Ccam01g00835	Chr1	12224790	12234024	+
Ccam01g00836	Chr1	12358176	12367215	+
Ccam01g00851	Chr1	12523164	12536522	-
Ccam01g00852	Chr1	12530911	12536522	-
Ccam01g00856	Chr1	12612338	12617475	+
Ccam01g00857	Chr1	12638008	12643053	-
Ccam01g00858	Chr1	12656047	12667449	-
Ccam01g00859	Chr1	12671570	12676415	-
Ccam01g00860	Chr1	12694458	12701014	+
Ccam01g00861	Chr1	12705058	12715911	+
Ccam01g00873	Chr1	12839839	12845867	-
Ccam01g00874	Chr1	12849085	12852279	-
Ccam01g00886	Chr1	13064365	13083652	-
Ccam01g00887	Chr1	13075208	13083652	-
Ccam01g00899	Chr1	13258189	13264668	+
Ccam01g00900	Chr1	13265455	13268445	-
Ccam01g00908	Chr1	13376798	13377528	+
Ccam01g00909	Chr1	13397560	13398290	+
Ccam01g00910	Chr1	13399111	13402898	+
Ccam01g00911	Chr1	13416462	13417192	+
Ccam01g00912	Chr1	13418013	13421800	+
Ccam01g00913	Chr1	13435402	13438482	+
Ccam01g00914	Chr1	13461193	13461923	+
Ccam01g00925	Chr1	13649046	13650016	-
Ccam01g00926	Chr1	13656405	13656794	-
Ccam01g00927	Chr1	13662007	13662336	-
Ccam01g00931	Chr1	13695113	13696624	-
Ccam01g00932	Chr1	13707219	13708823	-
Ccam01g00934	Chr1	13722811	13724319	-
Ccam01g00935	Chr1	13737310	13738938	-
Ccam01g00936	Chr1	13757177	13758685	-
Ccam01g00937	Chr1	13767429	13770575	-
Ccam01g00938	Chr1	13777816	13779731	-
Ccam01g00943	Chr1	13856795	13865348	+
Ccam01g00944	Chr1	13869697	13871115	+
Ccam01g00954	Chr1	14043653	14043946	+
Ccam01g00955	Chr1	14045531	14056718	+
Ccam01g00969	Chr1	14194926	14209057	+
Ccam01g00970	Chr1	14219814	14231684	+
Ccam01g00977	Chr1	14328454	14330149	+
Ccam01g00978	Chr1	14344767	14347581	+
Ccam01g00985	Chr1	14420690	14423528	-
Ccam01g00987	Chr1	14429728	14431988	-
Ccam01g00999	Chr1	14589366	14596891	+
Ccam01g01000	Chr1	14598780	14601594	+
Ccam01g01039	Chr1	15197290	15229610	-
Ccam01g01040	Chr1	15234157	15245253	-
Ccam01g01041	Chr1	15252864	15265040	-
Ccam01g01042	Chr1	15265788	15266794	-
Ccam01g01049	Chr1	15331765	15332415	-
Ccam01g01050	Chr1	15334732	15336237	-
Ccam01g01051	Chr1	15337795	15338937	+
Ccam01g01052	Chr1	15340838	15344841	-
Ccam01g01054	Chr1	15356444	15358136	-
Ccam01g01056	Chr1	15388966	15390016	-
Ccam01g01058	Chr1	15409777	15433985	-
Ccam01g01059	Chr1	15410736	15411786	-
Ccam01g01060	Chr1	15423178	15429058	+
Ccam01g01061	Chr1	15448344	15450454	+
Ccam01g01062	Chr1	15465516	15466660	-
Ccam01g01064	Chr1	15474212	15476629	-
Ccam01g01065	Chr1	15500044	15502461	-
Ccam01g01071	Chr1	15588258	15595251	-
Ccam01g01072	Chr1	15616513	15621061	-
Ccam01g01080	Chr1	15705709	15709802	+
Ccam01g01081	Chr1	15714928	15718144	-
Ccam01g01090	Chr1	15855026	15862148	-
Ccam01g01091	Chr1	15884483	15894515	-
Ccam01g01092	Chr1	15897467	15908046	-
Ccam01g01115	Chr1	16291443	16295193	+
Ccam01g01116	Chr1	16299612	16300922	+
Ccam01g01117	Chr1	16315607	16319895	+
Ccam01g01118	Chr1	16335385	16340500	+
Ccam01g01120	Chr1	16368343	16369538	+
Ccam01g01121	Chr1	16379521	16381277	-
Ccam01g01124	Chr1	16502801	16506692	+
Ccam01g01125	Chr1	16504764	16506692	+
Ccam01g01146	Chr1	16978934	16986166	-
Ccam01g01148	Chr1	16992697	16996892	-
Ccam01g01158	Chr1	17183620	17185455	+
Ccam01g01159	Chr1	17193445	17199551	+
Ccam01g01170	Chr1	17362658	17376565	+
Ccam01g01171	Chr1	17372638	17376565	+
Ccam01g01179	Chr1	17438329	17438676	-
Ccam01g01180	Chr1	17447942	17451760	-
Ccam01g01181	Chr1	17456956	17459323	+
Ccam01g01182	Chr1	17475510	17478937	+
Ccam01g01183	Chr1	17479630	17479989	-
Ccam01g01184	Chr1	17496114	17497034	+
Ccam01g01185	Chr1	17509880	17515464	+
Ccam01g01186	Chr1	17516694	17520269	-
Ccam01g01187	Chr1	17539883	17545525	-
Ccam01g01196	Chr1	17707208	17721357	+
Ccam01g01197	Chr1	17737606	17849652	+
Ccam01g01217	Chr1	18203234	18251956	-
Ccam01g01218	Chr1	18282371	18306594	-
Ccam01g01222	Chr1	18387839	18392346	+
Ccam01g01223	Chr1	18394173	18401223	-
Ccam01g01229	Chr1	18497044	18497391	+
Ccam01g01230	Chr1	18515283	18517717	+
Ccam01g01232	Chr1	18559820	18560131	+
Ccam01g01233	Chr1	18575609	18575899	+
Ccam01g01234	Chr1	18598390	18598725	-
Ccam01g01235	Chr1	18607418	18607705	+
Ccam01g01237	Chr1	18640878	18641207	+
Ccam01g01238	Chr1	18654807	18655118	-
Ccam01g01239	Chr1	18688745	18689781	+
Ccam01g01240	Chr1	18705426	18739368	+
Ccam01g01247	Chr1	18891321	18936715	+
Ccam01g01248	Chr1	18949852	18963995	+
Ccam01g01257	Chr1	19049518	19071439	-
Ccam01g01259	Chr1	19081261	19102946	-
Ccam01g01264	Chr1	19135624	19151751	+
Ccam01g01265	Chr1	19146021	19151751	+
Ccam01g01286	Chr1	19682765	19691615	-
Ccam01g01287	Chr1	19702411	19704009	-
Ccam01g01288	Chr1	19709404	19711548	-
Ccam01g01295	Chr1	19809662	19811658	-
Ccam01g01296	Chr1	19825168	19832919	-
Ccam01g01297	Chr1	19839073	19842340	-
Ccam01g01298	Chr1	19850884	19855149	+
Ccam01g01309	Chr1	20169859	20171046	+
Ccam01g01310	Chr1	20187781	20195874	+
Ccam01g01311	Chr1	20197434	20211078	+
Ccam01g01325	Chr1	20610714	20613941	-
Ccam01g01326	Chr1	20633194	20636918	-
Ccam01g01327	Chr1	20651554	20657605	-
Ccam01g01328	Chr1	20665890	20670787	-
Ccam01g01329	Chr1	20672292	20675207	-
Ccam01g01344	Chr1	20954571	20963889	-
Ccam01g01345	Chr1	20973734	20978982	-
Ccam01g01346	Chr1	20978163	20978982	-
Ccam01g01357	Chr1	21237057	21264197	+
Ccam01g01358	Chr1	21266901	21270754	+
Ccam01g01362	Chr1	21344385	21344795	-
Ccam01g01363	Chr1	21348208	21349332	-
Ccam01g01376	Chr1	21726101	21734301	+
Ccam01g01377	Chr1	21749812	21764034	+
Ccam01g01380	Chr1	21819637	21828022	+
Ccam01g01381	Chr1	21851580	21852024	+
Ccam01g01382	Chr1	21855303	21882179	+
Ccam01g01383	Chr1	21895618	21903961	+
Ccam01g01391	Chr1	22022221	22023653	-
Ccam01g01392	Chr1	22023684	22026073	-
Ccam01g01396	Chr1	22077002	22077946	-
Ccam01g01397	Chr1	22077974	22079874	-
Ccam01g01417	Chr1	22388000	22395452	+
Ccam01g01418	Chr1	22399547	22404516	-
Ccam01g01428	Chr1	22699498	22707276	+
Ccam01g01429	Chr1	22730404	22730883	+
Ccam01g01432	Chr1	22773661	22790025	-
Ccam01g01434	Chr1	22790733	22798915	-
Ccam01g01435	Chr1	22818582	22823936	-
Ccam01g01442	Chr1	23018289	23022032	+
Ccam01g01444	Chr1	23043448	23045960	+
Ccam01g01455	Chr1	23232125	23238667	-
Ccam01g01456	Chr1	23252022	23253449	-
Ccam01g01470	Chr1	23606323	23608801	-
Ccam01g01472	Chr1	23627885	23634148	-
Ccam01g01476	Chr1	23690619	23691128	-
Ccam01g01477	Chr1	23691683	23692230	-
Ccam01g01480	Chr1	23763080	23768013	-
Ccam01g01481	Chr1	23768172	23769540	-
Ccam01g01482	Chr1	23769787	23785098	-
Ccam01g01490	Chr1	23949626	23955448	-
Ccam01g01492	Chr1	23957903	23967088	-
Ccam01g01498	Chr1	24079441	24126073	+
Ccam01g01500	Chr1	24138163	24160068	+
Ccam01g01506	Chr1	24281021	24286341	-
Ccam01g01508	Chr1	24295272	24321590	-
Ccam01g01510	Chr1	24385137	24387232	-
Ccam01g01511	Chr1	24401743	24403453	-
Ccam01g01512	Chr1	24409099	24424109	+
Ccam01g01513	Chr1	24431078	24440911	+
Ccam01g01514	Chr1	24459843	24461560	+
Ccam01g01518	Chr1	24571528	24577338	-
Ccam01g01519	Chr1	24578443	24596989	-
Ccam01g01520	Chr1	24615659	24653829	-
Ccam01g01526	Chr1	24765486	24766760	+
Ccam01g01528	Chr1	24797567	24799404	-
Ccam01g01532	Chr1	24882940	24884094	-
Ccam01g01533	Chr1	24894551	24895702	-
Ccam01g01534	Chr1	24926964	24928166	-
Ccam01g01539	Chr1	25012707	25023761	-
Ccam01g01540	Chr1	25043477	25056608	-
Ccam01g01541	Chr1	25078858	25085422	-
Ccam01g01549	Chr1	25326825	25327619	-
Ccam01g01550	Chr1	25349277	25349900	-
Ccam01g01566	Chr1	25803671	25805188	-
Ccam01g01567	Chr1	25803995	25805188	-
Ccam01g01568	Chr1	25811248	25816167	-
Ccam01g01576	Chr1	26127924	26128710	+
Ccam01g01577	Chr1	26129416	26129919	+
Ccam01g01582	Chr1	26297998	26300109	-
Ccam01g01583	Chr1	26323743	26328342	+
Ccam01g01596	Chr1	26662047	26668673	-
Ccam01g01597	Chr1	26668235	26668673	-
Ccam01g01608	Chr1	26873598	26907528	-
Ccam01g01609	Chr1	26970614	26972395	-
Ccam01g01610	Chr1	26992288	27026134	-
Ccam01g01611	Chr1	27049421	27090960	-
Ccam01g01627	Chr1	27533065	27533773	-
Ccam01g01628	Chr1	27536261	27550773	-
Ccam01g01656	Chr1	28590960	28595698	-
Ccam01g01657	Chr1	28613415	28616297	-
Ccam01g01661	Chr1	28887618	28902314	+
Ccam01g01662	Chr1	28942838	28943083	+
Ccam01g01665	Chr1	29030263	29032137	+
Ccam01g01666	Chr1	29034317	29035723	-
Ccam01g01684	Chr1	29959976	29964876	-
Ccam01g01685	Chr1	29961895	29962176	-
Ccam01g01690	Chr1	30087509	30118107	+
Ccam01g01691	Chr1	30151804	30152546	+
Ccam01g01693	Chr1	30191682	30210662	+
Ccam01g01694	Chr1	30223404	30257476	+
Ccam01g01695	Chr1	30274637	30275900	+
Ccam01g01697	Chr1	30310847	30312393	+
Ccam01g01703	Chr1	30690312	30690845	-
Ccam01g01704	Chr1	30690879	30695573	-
Ccam01g01724	Chr1	32012895	32013455	-
Ccam01g01726	Chr1	32016988	32018063	-
Ccam01g01763	Chr1	34865973	34866230	-
Ccam01g01764	Chr1	34866639	34867139	-
Ccam01g01765	Chr1	34867272	34868627	-
Ccam01g01799	Chr1	38661413	38662489	+
Ccam01g01800	Chr1	38662850	38665139	+
Ccam01g01801	Chr1	38665251	38674500	+
Ccam01g01819	Chr1	39929023	39934607	-
Ccam01g01820	Chr1	39934677	39947880	-
Ccam01g01823	Chr1	39955924	39956514	+
Ccam01g01825	Chr1	39957542	39959360	+
Ccam01g01826	Chr1	39959520	39964548	+
Ccam01g01832	Chr1	40800982	40803564	-
Ccam01g01833	Chr1	40803679	40809156	-
Ccam01g01847	Chr1	42920557	42921177	-
Ccam01g01848	Chr1	42931842	42933011	-
Ccam01g01866	Chr1	43819701	43839479	+
Ccam01g01868	Chr1	43887157	43890043	+
Ccam01g01874	Chr1	44259935	44281779	+
Ccam01g01876	Chr1	44300371	44301283	+
Ccam01g01877	Chr1	44310379	44333045	+
Ccam01g01888	Chr1	44654469	44663007	-
Ccam01g01889	Chr1	44704454	44704675	-
Ccam01g01898	Chr1	45230699	45261222	-
Ccam01g01899	Chr1	45281352	45283378	-
Ccam01g01904	Chr1	45425290	45425688	-
Ccam01g01905	Chr1	45425725	45426148	-
Ccam01g01912	Chr1	45800714	45801058	-
Ccam01g01913	Chr1	45801161	45804688	-
Ccam01g01928	Chr1	46012222	46046253	+
Ccam01g01929	Chr1	46034491	46046253	+
Ccam01g01941	Chr1	47151061	47154637	+
Ccam01g01942	Chr1	47188359	47195987	-
Ccam01g01945	Chr1	47260611	47265257	+
Ccam01g01947	Chr1	47313442	47315212	-
Ccam01g01983	Chr1	48878416	48885645	-
Ccam01g01984	Chr1	48879508	48883803	-
Ccam01g02000	Chr1	49421475	49425695	+
Ccam01g02001	Chr1	49425726	49426706	+
Ccam01g02005	Chr1	49599688	49617834	-
Ccam01g02006	Chr1	49599688	49600177	-
Ccam01g02007	Chr1	49617886	49618949	-
Ccam01g02008	Chr1	49621889	49627378	-
Ccam01g02009	Chr1	49633604	49638411	-
Ccam01g02010	Chr1	49638473	49642373	-
Ccam01g02013	Chr1	49805486	49823736	+
Ccam01g02014	Chr1	49826971	49834895	+
Ccam01g02019	Chr1	50040208	50040681	+
Ccam01g02020	Chr1	50040869	50041204	+
Ccam01g02039	Chr1	50600206	50603419	-
Ccam01g02040	Chr1	50664711	50676637	-
Ccam01g02047	Chr1	50898542	50899498	+
Ccam01g02048	Chr1	50929011	50929970	+
Ccam01g02067	Chr1	51494236	51501403	+
Ccam01g02068	Chr1	51501470	51501778	+
Ccam01g02086	Chr1	51956975	51958243	-
Ccam01g02088	Chr1	51959196	51959774	-
Ccam01g02114	Chr1	52723907	52737621	-
Ccam01g02115	Chr1	52737861	52748439	-
Ccam01g02116	Chr1	52768283	52772648	-
Ccam01g02117	Chr1	52772670	52781524	-
Ccam01g02118	Chr1	52793794	52807005	-
Ccam01g02119	Chr1	52820005	52832513	-
Ccam01g02120	Chr1	52849892	52863178	-
Ccam01g02121	Chr1	52869135	52873440	-
Ccam01g02122	Chr1	52891678	52904520	-
Ccam01g02123	Chr1	52917643	52930822	-
Ccam01g02125	Chr1	52949072	52962332	-
Ccam01g02126	Chr1	52975527	53012053	-
Ccam01g02138	Chr1	53349975	53350617	+
Ccam01g02139	Chr1	53352784	53353231	+
Ccam01g02159	Chr1	53741681	53742640	+
Ccam01g02160	Chr1	53752501	53753247	+
Ccam01g02162	Chr1	53773959	53774336	+
Ccam01g02173	Chr1	53936833	53937792	-
Ccam01g02175	Chr1	53962683	53963642	+
Ccam01g02177	Chr1	53986496	53987317	-
Ccam01g02191	Chr1	54392731	54395070	-
Ccam01g02192	Chr1	54400790	54403123	-
Ccam01g02197	Chr1	54530591	54533527	+
Ccam01g02198	Chr1	54530591	54533394	+
Ccam01g02199	Chr1	54535735	54556445	+
Ccam01g02207	Chr1	54774899	54775383	+
Ccam01g02208	Chr1	54775727	54781394	+
Ccam01g02250	Chr1	55544556	55553710	+
Ccam01g02252	Chr1	55577316	55584902	+
Ccam01g02256	Chr1	55634420	55639529	+
Ccam01g02257	Chr1	55672363	55678807	+
Ccam01g02268	Chr1	55886395	55897829	-
Ccam01g02269	Chr1	55909601	55916226	+
Ccam01g02270	Chr1	55924609	55930441	+
Ccam01g02272	Chr1	55952388	55954264	-
Ccam01g02274	Chr1	55961651	56009641	-
Ccam01g02284	Chr1	56297833	56317265	+
Ccam01g02285	Chr1	56317298	56319019	+
Ccam01g02288	Chr1	56382775	56383836	+
Ccam01g02289	Chr1	56383935	56385230	+
Ccam01g02313	Chr1	56940498	56940806	-
Ccam01g02315	Chr1	56974558	56974869	-
Ccam01g02316	Chr1	56983852	56984130	-
Ccam01g02332	Chr1	57293126	57297363	+
Ccam01g02333	Chr1	57302507	57306551	+
Ccam01g02334	Chr1	57322836	57327161	+
Ccam01g02335	Chr1	57338673	57342612	+
Ccam01g02342	Chr1	57509354	57512683	-
Ccam01g02343	Chr1	57530097	57533062	-
Ccam01g02344	Chr1	57543102	57546050	-
Ccam01g02345	Chr1	57552097	57554469	+
Ccam01g02346	Chr1	57561855	57564811	-
Ccam01g02347	Chr1	57568111	57570490	+
Ccam01g02348	Chr1	57571393	57576707	-
Ccam01g02349	Chr1	57581632	57585144	-
Ccam01g02351	Chr1	57607755	57608375	+
Ccam01g02352	Chr1	57607791	57614697	+
Ccam01g02353	Chr1	57670413	57688019	+
Ccam01g02355	Chr1	57707742	57711117	+
Ccam01g02362	Chr1	57847912	57878895	+
Ccam01g02363	Chr1	57874332	57875654	+
Ccam01g02365	Chr1	57936441	57960133	+
Ccam01g02368	Chr1	58032714	58059512	+
Ccam01g02370	Chr1	58123301	58144524	+
Ccam01g02371	Chr1	58158564	58162021	+
Ccam01g02373	Chr1	58230397	58275751	+
Ccam01g02375	Chr1	58388387	58399712	+
Ccam01g02413	Chr1	59151275	59157798	-
Ccam01g02414	Chr1	59163091	59169325	-
Ccam01g02416	Chr1	59198413	59199069	+
Ccam01g02418	Chr1	59258193	59263418	+
Ccam01g02421	Chr1	59331669	59333316	-
Ccam01g02422	Chr1	59333544	59334589	+
Ccam01g02424	Chr1	59339059	59342882	+
Ccam01g02425	Chr1	59339059	59340313	+
Ccam01g02435	Chr1	59496782	59497423	-
Ccam01g02437	Chr1	59526653	59527036	-
Ccam01g02438	Chr1	59552052	59558165	+
Ccam01g02439	Chr1	59580323	59587828	+
Ccam01g02440	Chr1	59599282	59605064	-
Ccam01g02441	Chr1	59605115	59605471	-
Ccam01g02448	Chr1	59707055	59708383	-
Ccam01g02449	Chr1	59715847	59717169	-
Ccam01g02451	Chr1	59739632	59742278	+
Ccam01g02452	Chr1	59749911	59789811	+
Ccam01g02453	Chr1	59751259	59752624	+
Ccam01g02454	Chr1	59765469	59773526	+
Ccam01g02457	Chr1	59870243	59871909	+
Ccam01g02458	Chr1	59871979	59873281	+
Ccam01g02460	Chr1	59877507	59877965	-
Ccam01g02461	Chr1	59878047	59878610	-
Ccam01g02462	Chr1	59879662	59880036	-
Ccam01g02463	Chr1	59880178	59881844	-
Ccam01g02473	Chr1	60267737	60272836	-
Ccam01g02474	Chr1	60278633	60299501	-
Ccam01g02475	Chr1	60318671	60320275	-
Ccam01g02487	Chr1	60527540	60528740	-
Ccam01g02488	Chr1	60544802	60549393	-
Ccam01g02489	Chr1	60574759	60574998	-
Ccam01g02490	Chr1	60605307	60608238	-
Ccam01g02492	Chr1	60640808	60645425	-
Ccam01g02494	Chr1	60707943	60727789	-
Ccam01g02496	Chr1	60742426	60743730	+
Ccam01g02497	Chr1	60770297	60771598	+
Ccam01g02526	Chr1	61225050	61230069	-
Ccam01g02527	Chr1	61237524	61241860	-
Ccam01g02537	Chr1	61397246	61398799	+
Ccam01g02538	Chr1	61399059	61400906	-
Ccam01g02546	Chr1	61497140	61498651	-
Ccam01g02547	Chr1	61518240	61530440	-
Ccam01g02573	Chr1	61846461	61847556	-
Ccam01g02574	Chr1	61848142	61848736	-
Ccam01g02575	Chr1	61850043	61852115	-
Ccam01g02576	Chr1	61861789	61863894	-
Ccam01g02577	Chr1	61868194	61871384	-
Ccam01g02579	Chr1	61880610	61882571	-
Ccam01g02588	Chr1	61993142	61994762	+
Ccam01g02589	Chr1	62000020	62001298	+
Ccam01g02599	Chr1	62117593	62128031	+
Ccam01g02600	Chr1	62135415	62154692	+
Ccam01g02641	Chr1	62789608	62791747	-
Ccam01g02642	Chr1	62794643	62796767	-
Ccam01g02643	Chr1	62803295	62804947	-
Ccam01g02652	Chr1	62903052	62905490	-
Ccam01g02653	Chr1	62914316	62916712	-
Ccam01g02657	Chr1	63019255	63020444	-
Ccam01g02659	Chr1	63021604	63026632	-
Ccam01g02663	Chr1	63048959	63049432	-
Ccam01g02664	Chr1	63049645	63050560	-
Ccam01g02702	Chr1	63504066	63507631	-
Ccam01g02703	Chr1	63514343	63516742	-
Ccam01g02704	Chr1	63529244	63530203	+
Ccam01g02705	Chr1	63541216	63547121	+
Ccam01g02723	Chr1	63730944	63735992	-
Ccam01g02724	Chr1	63739737	63744772	-
Ccam01g02742	Chr1	64028804	64032304	+
Ccam01g02743	Chr1	64034652	64039771	+
Ccam01g02744	Chr1	64044217	64053598	+
Ccam01g02745	Chr1	64058315	64066057	+
Ccam01g02778	Chr1	64780404	64787274	-
Ccam01g02779	Chr1	64789263	64795743	-
Ccam01g02780	Chr1	64798180	64804597	-
Ccam01g02784	Chr1	64892767	64904251	+
Ccam01g02785	Chr1	64907749	64920013	+
Ccam01g02786	Chr1	64923591	64935730	+
Ccam01g02787	Chr1	64939403	64951461	+
Ccam01g02793	Chr1	65029896	65030459	+
Ccam01g02794	Chr1	65035908	65036405	+
Ccam01g02799	Chr1	65098245	65104403	-
Ccam01g02800	Chr1	65106101	65126743	-
Ccam01g02801	Chr1	65106101	65120412	-
Ccam01g02803	Chr1	65144156	65162583	+
Ccam01g02804	Chr1	65177106	65185630	+
Ccam01g02806	Chr1	65192781	65202751	+
Ccam01g02810	Chr1	65245694	65252843	+
Ccam01g02812	Chr1	65262659	65263027	+
Ccam01g02813	Chr1	65268407	65273475	+
Ccam01g02814	Chr1	65290298	65290921	+
Ccam01g02815	Chr1	65302913	65312318	+
Ccam01g02816	Chr1	65313722	65315148	+
Ccam01g02818	Chr1	65323795	65337195	+
Ccam01g02819	Chr1	65347730	65348377	+
Ccam01g02820	Chr1	65358702	65373629	+
Ccam01g02821	Chr1	65358702	65366534	+
Ccam01g02822	Chr1	65387525	65402225	+
Ccam01g02823	Chr1	65416379	65424418	+
Ccam01g02824	Chr1	65427106	65430625	+
Ccam01g02826	Chr1	65436813	65440141	+
Ccam01g02842	Chr1	65743552	65749970	+
Ccam01g02843	Chr1	65763544	65770290	+
Ccam01g02844	Chr1	65771576	65782662	-
Ccam01g02845	Chr1	65817160	65845924	+
Ccam01g02846	Chr1	65861562	65874995	+
Ccam01g02850	Chr1	65903725	65903928	-
Ccam01g02851	Chr1	65909878	65918221	-
Ccam01g02860	Chr1	66073531	66101567	+
Ccam01g02862	Chr1	66111857	66128929	+
Ccam01g02873	Chr1	66226813	66237252	+
Ccam01g02875	Chr1	66245107	66249033	+
Ccam01g02877	Chr1	66259417	66260667	+
Ccam01g02878	Chr1	66260903	66268889	+
Ccam01g02882	Chr1	66309263	66313195	+
Ccam01g02883	Chr1	66325883	66329894	+
Ccam01g02887	Chr1	66420162	66422270	+
Ccam01g02888	Chr1	66431436	66436905	+
Ccam01g02889	Chr1	66439257	66443412	+
Ccam01g02891	Chr1	66458614	66459550	+
Ccam01g02893	Chr1	66480533	66487031	-
Ccam01g02894	Chr1	66488444	66496449	-
Ccam01g02903	Chr1	66632282	66642677	-
Ccam01g02904	Chr1	66648267	66665060	+
Ccam01g02911	Chr1	66792502	66823968	-
Ccam01g02912	Chr1	66799648	66800136	-
Ccam01g02914	Chr1	66810232	66811654	-
Ccam01g02915	Chr1	66811742	66813631	-
Ccam01g02916	Chr1	66823480	66823968	-
Ccam01g02917	Chr1	66830915	66831403	-
Ccam01g02933	Chr1	67100321	67111554	-
Ccam01g02934	Chr1	67116265	67151584	-
Ccam01g02935	Chr1	67124319	67125415	-
Ccam01g02936	Chr1	67135375	67137601	-
Ccam01g02937	Chr1	67137890	67139080	-
Ccam01g02938	Chr1	67148976	67165269	-
Ccam01g02947	Chr1	67302401	67305509	-
Ccam01g02948	Chr1	67311271	67313455	-
Ccam01g02950	Chr1	67318048	67318758	-
Ccam01g02951	Chr1	67320499	67323364	-
Ccam01g02952	Chr1	67328371	67331810	-
Ccam01g02953	Chr1	67334780	67339482	-
Ccam01g02954	Chr1	67338067	67338327	-
Ccam01g02955	Chr1	67354514	67355212	-
Ccam01g02956	Chr1	67365085	67368417	-
Ccam01g02957	Chr1	67368578	67368886	-
Ccam01g02958	Chr1	67371928	67379327	-
Ccam01g02960	Chr1	67375177	67375437	-
Ccam01g02961	Chr1	67394883	67398429	+
Ccam01g02962	Chr1	67400121	67403206	-
Ccam01g02963	Chr1	67407873	67410834	-
Ccam01g02965	Chr1	67418793	67419191	-
Ccam01g02967	Chr1	67424994	67429960	-
Ccam01g02968	Chr1	67441475	67446357	-
Ccam01g02983	Chr1	67641435	67645576	-
Ccam01g02984	Chr1	67662208	67665280	-
Ccam01g02987	Chr1	67731548	67731844	-
Ccam01g02988	Chr1	67731983	67737724	-
Ccam01g02993	Chr1	67823349	67823969	-
Ccam01g02994	Chr1	67826291	67826922	+
Ccam01g02999	Chr1	67880837	67881310	-
Ccam01g03000	Chr1	67885848	67886468	+
Ccam01g03001	Chr1	67888389	67889016	-
Ccam01g03002	Chr1	67891586	67892206	+
Ccam01g03003	Chr1	67895470	67896099	-
Ccam01g03004	Chr1	67900953	67901573	+
Ccam01g03010	Chr1	68045820	68048111	-
Ccam01g03011	Chr1	68049472	68055564	-
Ccam01g03023	Chr1	68305932	68320258	+
Ccam01g03024	Chr1	68326752	68341312	+
Ccam01g03039	Chr1	68555180	68560266	-
Ccam01g03040	Chr1	68555180	68556074	-
Ccam01g03043	Chr1	68637663	68639645	+
Ccam01g03044	Chr1	68647935	68648312	+
Ccam01g03045	Chr1	68655532	68656599	+
Ccam01g03046	Chr1	68662123	68663175	+
Ccam01g03047	Chr1	68672943	68673935	+
Ccam01g03048	Chr1	68681112	68683067	+
Ccam01g03052	Chr1	68720531	68725451	+
Ccam01g03053	Chr1	68731009	68735666	+
Ccam01g03054	Chr1	68748482	68754804	-
Ccam01g03055	Chr1	68770162	68775049	+
Ccam01g03056	Chr1	68779838	68784215	+
Ccam01g03066	Chr1	68969893	68972910	-
Ccam01g03067	Chr1	68979904	68982542	-
Ccam01g03068	Chr1	68991351	68994864	-
Ccam01g03069	Chr1	68997259	69002003	+
Ccam01g03110	Chr1	69658370	69669386	+
Ccam01g03111	Chr1	69684707	69696994	+
Ccam01g03112	Chr1	69711585	69722872	+
Ccam01g03116	Chr1	69807013	69807963	-
Ccam01g03117	Chr1	69815770	69816030	-
Ccam01g03123	Chr1	69893883	69898842	-
Ccam01g03124	Chr1	69904854	69907790	-
Ccam01g03125	Chr1	69909423	69909866	-
Ccam01g03126	Chr1	69911180	69914633	-
Ccam01g03143	Chr1	70236199	70241696	-
Ccam01g03144	Chr1	70269373	70280655	-
Ccam01g03152	Chr1	70376613	70391774	-
Ccam01g03153	Chr1	70394961	70417195	-
Ccam01g03155	Chr1	70446913	70448298	-
Ccam01g03156	Chr1	70448562	70469783	-
Ccam01g03163	Chr1	70594826	70602997	+
Ccam01g03164	Chr1	70606869	70607494	+
Ccam01g03166	Chr1	70617800	70619550	-
Ccam01g03167	Chr1	70626903	70649032	+
Ccam01g03168	Chr1	70653126	70664855	+
Ccam01g03169	Chr1	70664938	70674994	+
Ccam01g03170	Chr1	70684721	70690675	+
Ccam01g03181	Chr1	70831021	70879393	+
Ccam01g03183	Chr1	70889857	70896285	+
Ccam01g03189	Chr1	70982482	70985128	-
Ccam01g03190	Chr1	71018684	71021768	+
Ccam01g03196	Chr1	71129811	71148699	-
Ccam01g03197	Chr1	71129811	71140291	-
Ccam01g03198	Chr1	71157054	71160977	-
Ccam01g03199	Chr1	71173674	71183015	-
Ccam01g03200	Chr1	71187787	71194462	+
Ccam01g03202	Chr1	71217974	71220234	+
Ccam01g03203	Chr1	71220339	71223346	+
Ccam01g03206	Chr1	71256378	71263232	-
Ccam01g03207	Chr1	71256378	71259664	-
Ccam01g03218	Chr1	71359187	71382368	+
Ccam01g03219	Chr1	71359187	71361615	+
Ccam01g03234	Chr1	71579665	71582509	-
Ccam01g03235	Chr1	71586183	71590522	-
Ccam01g03237	Chr1	71614135	71630830	-
Ccam01g03238	Chr1	71650973	71663840	-
Ccam01g03239	Chr1	71685535	71687160	-
Ccam01g03240	Chr1	71696831	71698417	-
Ccam01g03241	Chr1	71711716	71713302	-
Ccam01g03242	Chr1	71716982	71718568	-
Ccam01g03243	Chr1	71725487	71727073	-
Ccam01g03244	Chr1	71738611	71740182	-
Ccam01g03285	Chr1	72284681	72296278	+
Ccam01g03286	Chr1	72302276	72308383	+
Ccam01g03292	Chr1	72430947	72438889	+
Ccam01g03293	Chr1	72442861	72451358	-
Ccam01g03294	Chr1	72478922	72483995	-
Ccam01g03296	Chr1	72599995	72601287	+
Ccam01g03297	Chr1	72604719	72606008	+
Ccam01g03298	Chr1	72609532	72610824	+
Ccam01g03299	Chr1	72615848	72617140	+
Ccam01g03300	Chr1	72620446	72621756	+
Ccam01g03301	Chr1	72625870	72627168	+
Ccam01g03303	Chr1	72646592	72655317	-
Ccam01g03305	Chr1	72677322	72689298	-
Ccam01g03321	Chr1	72888435	72891412	+
Ccam01g03322	Chr1	72896855	72902435	+
Ccam01g03323	Chr1	72906231	72909035	+
Ccam01g03324	Chr1	72913427	72919039	+
Ccam01g03325	Chr1	72922176	72924710	+
Ccam01g03326	Chr1	72925106	72934940	+
Ccam01g03327	Chr1	72944103	72946636	+
Ccam01g03328	Chr1	72953141	72963758	+
Ccam01g03330	Chr1	72968142	72969139	+
Ccam01g03331	Chr1	72978650	72978958	+
Ccam01g03332	Chr1	72980595	72981184	+
Ccam01g03334	Chr1	73008235	73008947	+
Ccam01g03335	Chr1	73009002	73013100	+
Ccam01g03341	Chr1	73117709	73124133	+
Ccam01g03342	Chr1	73130104	73142694	+
Ccam01g03350	Chr1	73232042	73286981	-
Ccam01g03351	Chr1	73301197	73319241	-
Ccam01g03356	Chr1	73395647	73414354	+
Ccam01g03357	Chr1	73410273	73410638	+
Ccam01g03372	Chr1	73580486	73584569	-
Ccam01g03373	Chr1	73593877	73606215	-
Ccam01g03380	Chr1	73704516	73709651	-
Ccam01g03381	Chr1	73734007	73743832	+
Ccam01g03382	Chr1	73753179	73756661	+
Ccam01g03384	Chr1	73859646	73867823	+
Ccam01g03387	Chr1	73915376	73919681	+
Ccam01g03388	Chr1	73926368	73929850	+
Ccam01g03389	Chr1	73940518	73944822	+
Ccam01g03390	Chr1	73969312	73973616	+
Ccam01g03391	Chr1	73978936	73982434	+
Ccam01g03392	Chr1	73993109	73997409	+
Ccam01g03401	Chr1	74259611	74261599	+
Ccam01g03402	Chr1	74264232	74274734	+
Ccam01g03403	Chr1	74277206	74287559	+
Ccam01g03422	Chr1	74561200	74564557	-
Ccam01g03423	Chr1	74581587	74585078	+
Ccam01g03424	Chr1	74607363	74612048	-
Ccam01g03450	Chr1	74949526	74959128	-
Ccam01g03451	Chr1	74949526	74951863	-
Ccam01g03458	Chr1	75021115	75023557	-
Ccam01g03459	Chr1	75035535	75041885	-
Ccam01g03474	Chr1	75225679	75226677	+
Ccam01g03475	Chr1	75226928	75227533	+
Ccam01g03478	Chr1	75281418	75296159	+
Ccam01g03480	Chr1	75312569	75324541	+
Ccam01g03481	Chr1	75329954	75330681	+
Ccam01g03482	Chr1	75339467	75353360	+
Ccam01g03483	Chr1	75361085	75381041	+
Ccam01g03484	Chr1	75381217	75383924	+
Ccam01g03485	Chr1	75395535	75398382	+
Ccam01g03491	Chr1	75440557	75451695	-
Ccam01g03492	Chr1	75473087	75479264	-
Ccam01g03522	Chr1	75799481	75840468	-
Ccam01g03523	Chr1	75820170	75839790	-
Ccam01g03524	Chr1	75852898	75853110	+
Ccam01g03525	Chr1	75857077	75861932	+
Ccam01g03526	Chr1	75865060	75865278	-
Ccam01g03527	Chr1	75870791	75871000	+
Ccam01g03531	Chr1	75951839	75955656	+
Ccam01g03533	Chr1	75964265	75968260	+
Ccam01g03565	Chr1	76383305	76384831	-
Ccam01g03566	Chr1	76398368	76399831	+
Ccam01g03582	Chr1	76711595	76718113	-
Ccam01g03583	Chr1	76724399	76725100	-
Ccam01g03584	Chr1	76725417	76728149	-
Ccam01g03586	Chr1	76737324	76741759	+
Ccam01g03587	Chr1	76743865	76748194	-
Ccam01g03589	Chr1	76796344	76802277	-
Ccam01g03594	Chr1	76856313	76861592	-
Ccam01g03596	Chr1	76867478	76872061	-
Ccam01g03598	Chr1	76879233	76884430	-
Ccam01g03611	Chr1	77084342	77087666	-
Ccam01g03612	Chr1	77087813	77092130	-
Ccam01g03613	Chr1	77112550	77117467	-
Ccam01g03614	Chr1	77133420	77133701	-
Ccam01g03615	Chr1	77133853	77141656	-
Ccam01g03617	Chr1	77149497	77153014	-
Ccam01g03619	Chr1	77172647	77181172	+
Ccam01g03620	Chr1	77191477	77198366	+
Ccam01g03625	Chr1	77283332	77286548	-
Ccam01g03627	Chr1	77318537	77319163	-
Ccam01g03628	Chr1	77329471	77338594	-
Ccam01g03629	Chr1	77348155	77352109	-
Ccam01g03633	Chr1	77371181	77372221	+
Ccam01g03634	Chr1	77398627	77400766	+
Ccam01g03635	Chr1	77402883	77407902	-
Ccam01g03638	Chr1	77427876	77428265	+
Ccam01g03640	Chr1	77440873	77443682	-
Ccam01g03641	Chr1	77463242	77464417	-
Ccam01g03642	Chr1	77494959	77500774	-
Ccam01g03643	Chr1	77502513	77502842	-
Ccam01g03644	Chr1	77514629	77523508	-
Ccam01g03645	Chr1	77528567	77533434	-
Ccam01g03647	Chr1	77547659	77550682	-
Ccam01g03666	Chr1	77791006	77801210	-
Ccam01g03667	Chr1	77812585	77823117	-
Ccam01g03668	Chr1	77847047	77849971	+
Ccam01g03669	Chr1	77878263	77880740	+
Ccam01g03671	Chr1	77896132	77899336	+
Ccam01g03673	Chr1	77933659	77938216	+
Ccam01g03674	Chr1	77972252	77972809	+
Ccam01g03696	Chr1	78239531	78240253	+
Ccam01g03697	Chr1	78264898	78268393	+
Ccam01g03710	Chr1	78466547	78468762	+
Ccam01g03711	Chr1	78478167	78479430	+
Ccam01g03712	Chr1	78484730	78486508	+
Ccam01g03713	Chr1	78499377	78502182	+
Ccam01g03715	Chr1	78510493	78513324	+
Ccam01g03716	Chr1	78520010	78528372	+
Ccam01g03717	Chr1	78541757	78547179	+
Ccam01g03718	Chr1	78555908	78557707	+
Ccam01g03719	Chr1	78569382	78573166	+
Ccam01g03720	Chr1	78579593	78580827	-
Ccam01g03721	Chr1	78592787	78594517	+
Ccam01g03723	Chr1	78614933	78616715	+
Ccam01g03724	Chr1	78636196	78637923	+
Ccam01g03729	Chr1	78704569	78707196	+
Ccam01g03730	Chr1	78708807	78711815	+
Ccam01g03732	Chr1	78728365	78741907	+
Ccam01g03733	Chr1	78750265	78753177	-
Ccam01g03734	Chr1	78762500	78765485	-
Ccam01g03736	Chr1	78881720	78884409	+
Ccam01g03737	Chr1	78896272	78898142	+
Ccam01g03743	Chr1	78937877	78939350	+
Ccam01g03744	Chr1	78939467	78941688	+
Ccam01g03753	Chr1	79070909	79076732	-
Ccam01g03754	Chr1	79070909	79073840	-
Ccam01g03764	Chr1	79213635	79217530	-
Ccam01g03765	Chr1	79223140	79226032	-
Ccam01g03769	Chr1	79263615	79269434	+
Ccam01g03770	Chr1	79271462	79281071	+
Ccam01g03771	Chr1	79281728	79287901	+
Ccam01g03772	Chr1	79294381	79299842	+
Ccam01g03774	Chr1	79304872	79306192	+
Ccam01g03775	Chr1	79311497	79314390	-
Ccam01g03777	Chr1	79342613	79344361	-
Ccam01g03778	Chr1	79355373	79358274	-
Ccam01g03784	Chr1	79443495	79447758	+
Ccam01g03785	Chr1	79452988	79457134	+
Ccam01g03789	Chr1	79500895	79501740	+
Ccam01g03790	Chr1	79506918	79507520	+
Ccam01g03791	Chr1	79516087	79517247	+
Ccam01g03792	Chr1	79523133	79524299	+
Ccam01g03793	Chr1	79530503	79531447	+
Ccam01g03794	Chr1	79535885	79537805	+
Ccam01g03806	Chr1	79672247	79674153	-
Ccam01g03807	Chr1	79674534	79675082	-
Ccam01g03824	Chr1	79883679	79884692	+
Ccam01g03825	Chr1	79887678	79888694	+
Ccam01g03829	Chr1	79946453	79949379	+
Ccam01g03830	Chr1	79946453	79947963	+
Ccam01g03831	Chr1	79950971	79958734	+
Ccam01g03832	Chr1	79960235	79960921	+
Ccam01g03838	Chr1	80006157	80006396	+
Ccam01g03839	Chr1	80034728	80036038	+
Ccam01g03841	Chr1	80058363	80059214	-
Ccam01g03842	Chr1	80062678	80063434	-
Ccam01g03843	Chr1	80066778	80074082	-
Ccam01g03844	Chr1	80084859	80088887	-
Ccam01g03845	Chr1	80095502	80097052	-
Ccam01g03846	Chr1	80100867	80103660	-
Ccam01g03847	Chr1	80110651	80110935	-
Ccam01g03848	Chr1	80117280	80118986	-
Ccam01g03849	Chr1	80132871	80139842	-
Ccam01g03850	Chr1	80141221	80142550	-
Ccam01g03866	Chr1	80348680	80351989	-
Ccam01g03867	Chr1	80352585	80353688	-
Ccam01g03879	Chr1	80484931	80497180	+
Ccam01g03880	Chr1	80501595	80510429	+
Ccam01g03881	Chr1	80510458	80514529	+
Ccam01g03887	Chr1	80596943	80597231	+
Ccam01g03888	Chr1	80600131	80605294	+
Ccam01g03911	Chr1	80908532	80938527	-
Ccam01g03913	Chr1	80964816	80967165	-
Ccam01g03920	Chr1	81073984	81087033	-
Ccam01g03921	Chr1	81073984	81075996	-
Ccam01g03930	Chr1	81204777	81207622	+
Ccam01g03931	Chr1	81210234	81220804	+
Ccam01g03932	Chr1	81227068	81228553	+
Ccam01g03933	Chr1	81231729	81232823	+
Ccam01g03934	Chr1	81238411	81238728	+
Ccam01g03940	Chr1	81290385	81293659	+
Ccam01g03942	Chr1	81296693	81299285	+
Ccam01g03943	Chr1	81307038	81310580	+
Ccam01g03945	Chr1	81334409	81340178	+
Ccam01g03946	Chr1	81345561	81348113	+
Ccam01g03947	Chr1	81348594	81349085	+
Ccam01g03949	Chr1	81367475	81370007	+
Ccam01g03950	Chr1	81371162	81373453	+
Ccam01g03951	Chr1	81376803	81380204	+
Ccam01g03955	Chr1	81439567	81443462	+
Ccam01g03956	Chr1	81443492	81444902	+
Ccam01g03957	Chr1	81448301	81453032	+
Ccam01g03958	Chr1	81453282	81457819	+
Ccam01g03974	Chr1	81749916	81750437	-
Ccam01g03975	Chr1	81762188	81762709	-
Ccam01g03976	Chr1	81768985	81769506	-
Ccam01g03980	Chr1	81817804	81836664	-
Ccam01g03981	Chr1	81847916	81855032	+
Ccam01g03982	Chr1	81865034	81871859	+
Ccam01g03985	Chr1	81898439	81908204	+
Ccam01g03986	Chr1	81919267	81932134	+
Ccam01g03987	Chr1	81919267	81926378	+
Ccam01g03989	Chr1	81940798	81941943	-
Ccam01g03990	Chr1	81955708	81956850	-
Ccam01g03991	Chr1	81967445	81968575	-
Ccam01g03992	Chr1	81972282	81973508	-
Ccam01g03995	Chr1	82001879	82002295	-
Ccam01g03996	Chr1	82002528	82004029	-
Ccam01g03997	Chr1	82004130	82004464	-
Ccam01g03999	Chr1	82037161	82044335	-
Ccam01g04001	Chr1	82079750	82080473	-
Ccam01g04002	Chr1	82120274	82125801	-
Ccam01g04004	Chr1	82150906	82155756	-
Ccam01g04006	Chr1	82182779	82184995	+
Ccam01g04007	Chr1	82185045	82190853	+
Ccam01g04008	Chr1	82192903	82199552	-
Ccam01g04010	Chr1	82202010	82202657	-
Ccam01g04011	Chr1	82230006	82234630	-
Ccam01g04012	Chr1	82275480	82276047	-
Ccam01g04013	Chr1	82278038	82284390	-
Ccam01g04021	Chr1	82391863	82393058	-
Ccam01g04022	Chr1	82393402	82397498	-
Ccam01g04038	Chr1	82608726	82608932	+
Ccam01g04039	Chr1	82621376	82626179	+
Ccam01g04041	Chr1	82877274	82878637	+
Ccam01g04042	Chr1	82938792	82948357	+
Ccam01g04061	Chr1	83192371	83198003	-
Ccam01g04062	Chr1	83197097	83197549	-
Ccam01g04065	Chr1	83248080	83249892	-
Ccam01g04066	Chr1	83271171	83283791	-
Ccam01g04067	Chr1	83337862	83340744	-
Ccam01g04068	Chr1	83409199	83412317	-
Ccam01g04080	Chr1	83782720	83787300	+
Ccam01g04081	Chr1	83793031	83796928	+
Ccam01g04089	Chr1	83937655	83938470	+
Ccam01g04091	Chr1	84005804	84006058	+
Ccam01g04092	Chr1	84047006	84052653	+
Ccam01g04095	Chr1	84107655	84108470	+
Ccam01g04097	Chr1	84154706	84159256	+
Ccam01g04098	Chr1	84167436	84171357	+
Ccam01g04100	Chr1	84219285	84220100	+
Ccam01g04122	Chr1	84547385	84551127	-
Ccam01g04123	Chr1	84558723	84562178	-
Ccam01g04124	Chr1	84566805	84571981	-
Ccam01g04127	Chr1	84620747	84621199	+
Ccam01g04128	Chr1	84627122	84627661	+
Ccam01g04145	Chr1	84777053	84777364	-
Ccam01g04146	Chr1	84777470	84780004	-
Ccam01g04149	Chr1	84802573	84806608	-
Ccam01g04150	Chr1	84816465	84822361	-
Ccam01g04151	Chr1	84826220	84830187	-
Ccam01g04152	Chr1	84833660	84834070	+
Ccam01g04153	Chr1	84848972	84852840	+
Ccam01g04170	Chr1	85302845	85303300	+
Ccam01g04172	Chr1	85316751	85328097	+
Ccam01g04188	Chr1	85560761	85571162	+
Ccam01g04189	Chr1	85570219	85571034	+
Ccam01g04190	Chr1	85573096	85576723	+
Ccam01g04191	Chr1	85581195	85583600	+
Ccam01g04192	Chr1	85587726	85589867	+
Ccam01g04193	Chr1	85594064	85599520	+
Ccam01g04194	Chr1	85607975	85609590	+
Ccam01g04196	Chr1	85619371	85621909	+
Ccam01g04205	Chr1	85733078	85736822	-
Ccam01g04207	Chr1	85759099	85765534	+
Ccam01g04208	Chr1	85768176	85774658	+
Ccam01g04212	Chr1	85799997	85802305	+
Ccam01g04213	Chr1	85806946	85810764	+
Ccam01g04231	Chr1	86014561	86015460	+
Ccam01g04232	Chr1	86021916	86022827	+
Ccam01g04250	Chr1	86195414	86199354	+
Ccam01g04252	Chr1	86225677	86227098	-
Ccam01g04253	Chr1	86239528	86241348	-
Ccam01g04254	Chr1	86254925	86256042	+
Ccam01g04267	Chr1	86445521	86449080	-
Ccam01g04268	Chr1	86462203	86469299	-
Ccam02g00002	Chr2	91580	92596	+
Ccam02g00003	Chr2	96391	96804	+
Ccam02g00006	Chr2	152365	200317	+
Ccam02g00007	Chr2	208091	219433	+
Ccam02g00013	Chr2	289517	290029	-
Ccam02g00014	Chr2	303517	304053	-
Ccam02g00016	Chr2	374532	380131	+
Ccam02g00018	Chr2	400529	403942	+
Ccam02g00019	Chr2	405921	407685	+
Ccam02g00057	Chr2	1190016	1190516	-
Ccam02g00058	Chr2	1192131	1192634	+
Ccam02g00060	Chr2	1241382	1241882	-
Ccam02g00079	Chr2	1511515	1512694	+
Ccam02g00081	Chr2	1574060	1575150	+
Ccam02g00082	Chr2	1577640	1587320	-
Ccam02g00084	Chr2	1593319	1596491	-
Ccam02g00092	Chr2	1773004	1797870	-
Ccam02g00093	Chr2	1793065	1796747	+
Ccam02g00102	Chr2	1948659	1965117	+
Ccam02g00103	Chr2	1948659	1950438	+
Ccam02g00108	Chr2	2026342	2027806	+
Ccam02g00109	Chr2	2039935	2040938	+
Ccam02g00110	Chr2	2044672	2048562	-
Ccam02g00111	Chr2	2044672	2046039	-
Ccam02g00119	Chr2	2165203	2170045	+
Ccam02g00120	Chr2	2170278	2185319	+
Ccam02g00125	Chr2	2209563	2229004	-
Ccam02g00126	Chr2	2209563	2219134	-
Ccam02g00131	Chr2	2286246	2287241	-
Ccam02g00132	Chr2	2290139	2290927	+
Ccam02g00137	Chr2	2354555	2355445	+
Ccam02g00138	Chr2	2358686	2359627	+
Ccam02g00139	Chr2	2365637	2366710	+
Ccam02g00147	Chr2	2504877	2515218	-
Ccam02g00148	Chr2	2528865	2534483	-
Ccam02g00149	Chr2	2548120	2563455	-
Ccam02g00150	Chr2	2577465	2584328	-
Ccam02g00156	Chr2	2678838	2683275	-
Ccam02g00158	Chr2	2697634	2705183	-
Ccam02g00159	Chr2	2713575	2720129	-
Ccam02g00160	Chr2	2727189	2727701	-
Ccam02g00161	Chr2	2734417	2734932	+
Ccam02g00162	Chr2	2736880	2741195	-
Ccam02g00163	Chr2	2751325	2755465	-
Ccam02g00164	Chr2	2770876	2771163	-
Ccam02g00166	Chr2	2784231	2787375	+
Ccam02g00167	Chr2	2788454	2789032	+
Ccam02g00176	Chr2	2923599	2926435	-
Ccam02g00177	Chr2	2934823	2938701	-
Ccam02g00182	Chr2	2994950	2996849	+
Ccam02g00183	Chr2	3001890	3004129	+
Ccam02g00184	Chr2	3002043	3018028	+
Ccam02g00185	Chr2	3031734	3037325	+
Ccam02g00187	Chr2	3045712	3050642	+
Ccam02g00188	Chr2	3061139	3065513	+
Ccam02g00189	Chr2	3091705	3096051	+
Ccam02g00194	Chr2	3136913	3137665	+
Ccam02g00195	Chr2	3137731	3142587	+
Ccam02g00197	Chr2	3165864	3173837	+
Ccam02g00198	Chr2	3182927	3183217	-
Ccam02g00200	Chr2	3195256	3200201	+
Ccam02g00201	Chr2	3195256	3196525	+
Ccam02g00202	Chr2	3200228	3202113	+
Ccam02g00203	Chr2	3203298	3211968	+
Ccam02g00204	Chr2	3203298	3206191	+
Ccam02g00207	Chr2	3220765	3229486	+
Ccam02g00208	Chr2	3245569	3253977	+
Ccam02g00210	Chr2	3255578	3262862	-
Ccam02g00211	Chr2	3286440	3290303	+
Ccam02g00212	Chr2	3294464	3294814	+
Ccam02g00213	Chr2	3294932	3300896	+
Ccam02g00214	Chr2	3306812	3311576	+
Ccam02g00221	Chr2	3466873	3467847	-
Ccam02g00223	Chr2	3478707	3479613	-
Ccam02g00224	Chr2	3488591	3489565	-
Ccam02g00234	Chr2	3632903	3651493	-
Ccam02g00235	Chr2	3632903	3642782	-
Ccam02g00236	Chr2	3655899	3661554	-
Ccam02g00240	Chr2	3694046	3696468	+
Ccam02g00241	Chr2	3698574	3700947	+
Ccam02g00254	Chr2	3880790	3888203	-
Ccam02g00255	Chr2	3888240	3897448	-
Ccam02g00256	Chr2	3888240	3894216	-
Ccam02g00258	Chr2	3914124	3915634	+
Ccam02g00259	Chr2	3923753	3927613	+
Ccam02g00261	Chr2	3939964	3948441	+
Ccam02g00262	Chr2	3959154	3966706	+
Ccam02g00268	Chr2	4052125	4054305	+
Ccam02g00269	Chr2	4054530	4059122	+
Ccam02g00277	Chr2	4143566	4150860	+
Ccam02g00278	Chr2	4153872	4159080	+
Ccam02g00298	Chr2	4462713	4476442	+
Ccam02g00299	Chr2	4486160	4495061	+
Ccam02g00302	Chr2	4520778	4526612	+
Ccam02g00303	Chr2	4533070	4537782	+
Ccam02g00325	Chr2	4874419	4906984	+
Ccam02g00326	Chr2	4907077	4908890	+
Ccam02g00330	Chr2	4965174	4972796	+
Ccam02g00332	Chr2	4984186	4989410	+
Ccam02g00335	Chr2	5138996	5140724	+
Ccam02g00336	Chr2	5153093	5155565	+
Ccam02g00340	Chr2	5205442	5211741	-
Ccam02g00341	Chr2	5211842	5216463	-
Ccam02g00356	Chr2	5437510	5439855	-
Ccam02g00357	Chr2	5446634	5447791	-
Ccam02g00365	Chr2	5581758	5589203	+
Ccam02g00366	Chr2	5591654	5595840	+
Ccam02g00367	Chr2	5597929	5622117	-
Ccam02g00368	Chr2	5624930	5625481	-
Ccam02g00372	Chr2	5709503	5711239	+
Ccam02g00373	Chr2	5713913	5714938	+
Ccam02g00374	Chr2	5715029	5715415	+
Ccam02g00375	Chr2	5720203	5721435	-
Ccam02g00376	Chr2	5723205	5724167	+
Ccam02g00377	Chr2	5724345	5725329	+
Ccam02g00394	Chr2	5945682	5948765	+
Ccam02g00395	Chr2	5945682	5947814	+
Ccam02g00399	Chr2	5991780	5996727	+
Ccam02g00400	Chr2	5999746	6006770	+
Ccam02g00401	Chr2	6012473	6016418	+
Ccam02g00402	Chr2	6019393	6024034	+
Ccam02g00403	Chr2	6027518	6041887	+
Ccam02g00407	Chr2	6103040	6111370	+
Ccam02g00408	Chr2	6111722	6112429	+
Ccam02g00410	Chr2	6152221	6165722	+
Ccam02g00411	Chr2	6187144	6194059	+
Ccam02g00413	Chr2	6225592	6235659	+
Ccam02g00414	Chr2	6258170	6260055	+
Ccam02g00415	Chr2	6258170	6259170	+
Ccam02g00416	Chr2	6286863	6292088	+
Ccam02g00421	Chr2	6353073	6353411	+
Ccam02g00422	Chr2	6363723	6364217	+
Ccam02g00438	Chr2	6624187	6628977	-
Ccam02g00439	Chr2	6638748	6647696	-
Ccam02g00442	Chr2	6690471	6695216	-
Ccam02g00443	Chr2	6701165	6701698	-
Ccam02g00444	Chr2	6702152	6705462	-
Ccam02g00445	Chr2	6712756	6721379	-
Ccam02g00446	Chr2	6763653	6773708	-
Ccam02g00448	Chr2	6800271	6805909	-
Ccam02g00449	Chr2	6818696	6824942	-
Ccam02g00450	Chr2	6842765	6843346	-
Ccam02g00451	Chr2	6855260	6864250	-
Ccam02g00452	Chr2	6890981	6902821	-
Ccam02g00453	Chr2	6922087	6928240	-
Ccam02g00455	Chr2	6949077	6951939	-
Ccam02g00456	Chr2	6973692	6996989	-
Ccam02g00461	Chr2	7075668	7076237	+
Ccam02g00463	Chr2	7103226	7103795	+
Ccam02g00470	Chr2	7268513	7293364	+
Ccam02g00471	Chr2	7294423	7295071	+
Ccam02g00472	Chr2	7308390	7310859	+
Ccam02g00473	Chr2	7313803	7330845	+
Ccam02g00475	Chr2	7359733	7376978	+
Ccam02g00476	Chr2	7391555	7400427	+
Ccam02g00477	Chr2	7408771	7443864	+
Ccam02g00478	Chr2	7417864	7418292	+
Ccam02g00481	Chr2	7503727	7528834	+
Ccam02g00482	Chr2	7553399	7583125	+
Ccam02g00484	Chr2	7618723	7635035	+
Ccam02g00506	Chr2	7985692	7993903	-
Ccam02g00507	Chr2	7994372	8003342	-
Ccam02g00521	Chr2	8237041	8238065	-
Ccam02g00523	Chr2	8268418	8270773	-
Ccam02g00562	Chr2	8959705	8971126	+
Ccam02g00563	Chr2	8959705	8966907	+
Ccam02g00564	Chr2	8971151	8982644	+
Ccam02g00570	Chr2	9089756	9096335	-
Ccam02g00571	Chr2	9096844	9097347	-
Ccam02g00576	Chr2	9156496	9163275	+
Ccam02g00577	Chr2	9165242	9179853	+
Ccam02g00579	Chr2	9182854	9195346	+
Ccam02g00580	Chr2	9205144	9215502	+
Ccam02g00582	Chr2	9240128	9243695	-
Ccam02g00593	Chr2	9548583	9553831	-
Ccam02g00594	Chr2	9554944	9558612	-
Ccam02g00597	Chr2	9621325	9621726	-
Ccam02g00599	Chr2	9634467	9634733	-
Ccam02g00603	Chr2	9667548	9667769	-
Ccam02g00605	Chr2	9691838	9692050	-
Ccam02g00623	Chr2	9958646	9960399	+
Ccam02g00624	Chr2	9966538	9966825	+
Ccam02g00625	Chr2	9968756	9971002	-
Ccam02g00637	Chr2	10221137	10223019	+
Ccam02g00638	Chr2	10230573	10231676	+
Ccam02g00639	Chr2	10239653	10240003	+
Ccam02g00640	Chr2	10244123	10244769	+
Ccam02g00641	Chr2	10246740	10250518	+
Ccam02g00669	Chr2	10938406	10940157	+
Ccam02g00670	Chr2	10941448	10943214	+
Ccam02g00671	Chr2	10945953	10948368	+
Ccam02g00677	Chr2	11040905	11042050	-
Ccam02g00678	Chr2	11047049	11057065	+
Ccam02g00686	Chr2	11196220	11201935	+
Ccam02g00687	Chr2	11202061	11203773	+
Ccam02g00688	Chr2	11218755	11231177	-
Ccam02g00691	Chr2	11285398	11292914	-
Ccam02g00692	Chr2	11286659	11291630	-
Ccam02g00695	Chr2	11316299	11317199	-
Ccam02g00696	Chr2	11320019	11326328	-
Ccam02g00698	Chr2	11329631	11330531	+
Ccam02g00711	Chr2	11645977	11684262	-
Ccam02g00712	Chr2	11674320	11679895	-
Ccam02g00717	Chr2	11798041	11824573	-
Ccam02g00718	Chr2	11842195	11847062	-
Ccam02g00720	Chr2	11858834	11860189	+
Ccam02g00721	Chr2	11862311	11870553	+
Ccam02g00739	Chr2	12213445	12221275	+
Ccam02g00741	Chr2	12243873	12250936	+
Ccam02g00791	Chr2	13261061	13286603	-
Ccam02g00793	Chr2	13314830	13326761	-
Ccam02g00795	Chr2	13391473	13479107	+
Ccam02g00796	Chr2	13491739	13514041	+
Ccam02g00818	Chr2	13874844	13878706	-
Ccam02g00819	Chr2	13874844	13877948	-
Ccam02g00824	Chr2	14013141	14014685	-
Ccam02g00825	Chr2	14014808	14021805	-
Ccam02g00826	Chr2	14031997	14032394	+
Ccam02g00827	Chr2	14032434	14032868	+
Ccam02g00829	Chr2	14045946	14052594	+
Ccam02g00831	Chr2	14067709	14068080	+
Ccam02g00832	Chr2	14068233	14069268	+
Ccam02g00835	Chr2	14098785	14100672	+
Ccam02g00837	Chr2	14122634	14124859	+
Ccam02g00838	Chr2	14154380	14156563	-
Ccam02g00844	Chr2	14318988	14323769	+
Ccam02g00846	Chr2	14414462	14421554	-
Ccam02g00847	Chr2	14439265	14445223	+
Ccam02g00849	Chr2	14481631	14482223	+
Ccam02g00850	Chr2	14482263	14482664	+
Ccam02g00852	Chr2	14520295	14520692	+
Ccam02g00853	Chr2	14520732	14521166	+
Ccam02g00854	Chr2	14527028	14529200	+
Ccam02g00856	Chr2	14550021	14552247	+
Ccam02g00863	Chr2	14625447	14632938	+
Ccam02g00865	Chr2	14649051	14658806	+
Ccam02g00866	Chr2	14661394	14664444	+
Ccam02g00893	Chr2	15233029	15237518	-
Ccam02g00894	Chr2	15287445	15293159	-
Ccam02g00895	Chr2	15312154	15319107	-
Ccam02g00919	Chr2	15897716	15905410	-
Ccam02g00920	Chr2	15935373	15957877	+
Ccam02g00922	Chr2	15989306	15989611	+
Ccam02g00924	Chr2	16030751	16034407	+
Ccam02g00932	Chr2	16184786	16185389	+
Ccam02g00933	Chr2	16221063	16229823	+
Ccam02g00951	Chr2	16656972	16658055	+
Ccam02g00952	Chr2	16658454	16661300	+
Ccam02g00956	Chr2	16746374	16794771	+
Ccam02g00957	Chr2	16802469	16804792	+
Ccam02g00958	Chr2	16806180	16807005	+
Ccam02g00960	Chr2	16816566	16831274	+
Ccam02g00961	Chr2	16855333	16863586	-
Ccam02g00962	Chr2	16872198	16873160	-
Ccam02g00965	Chr2	16889703	16892313	-
Ccam02g00966	Chr2	16902086	16905720	-
Ccam02g00967	Chr2	16914814	16917290	-
Ccam02g00972	Chr2	17069267	17071719	-
Ccam02g00973	Chr2	17094789	17095058	-
Ccam02g00974	Chr2	17095099	17095299	-
Ccam02g00984	Chr2	17232584	17235706	-
Ccam02g00986	Chr2	17281022	17283546	+
Ccam02g00991	Chr2	17356978	17360823	-
Ccam02g00992	Chr2	17360846	17379246	-
Ccam02g00997	Chr2	17544197	17561020	+
Ccam02g00999	Chr2	17570706	17573517	+
Ccam02g01004	Chr2	17729267	17748176	+
Ccam02g01005	Chr2	17747049	17748176	+
Ccam02g01008	Chr2	17782002	17784557	-
Ccam02g01009	Chr2	17870529	17872805	-
Ccam02g01012	Chr2	17893544	17905502	-
Ccam02g01013	Chr2	17894179	17905436	-
Ccam02g01037	Chr2	18550609	18555632	-
Ccam02g01038	Chr2	18576840	18580523	-
Ccam02g01053	Chr2	18920637	18921062	+
Ccam02g01054	Chr2	18936194	18936508	+
Ccam02g01059	Chr2	19288171	19290580	+
Ccam02g01061	Chr2	19332660	19333625	+
Ccam02g01063	Chr2	19368166	19371075	+
Ccam02g01064	Chr2	19474052	19476221	+
Ccam02g01072	Chr2	19801401	19858593	+
Ccam02g01073	Chr2	19834280	19858593	+
Ccam02g01084	Chr2	20218324	20222335	-
Ccam02g01085	Chr2	20235214	20250615	-
Ccam02g01086	Chr2	20281935	20303990	-
Ccam02g01088	Chr2	20388115	20398895	-
Ccam02g01089	Chr2	20398940	20403700	-
Ccam02g01104	Chr2	20911133	20913518	+
Ccam02g01105	Chr2	20913934	20914473	+
Ccam02g01108	Chr2	20986083	20987019	-
Ccam02g01110	Chr2	20988059	20996770	-
Ccam02g01144	Chr2	21930512	21930967	+
Ccam02g01146	Chr2	21944140	21944751	+
Ccam02g01147	Chr2	21944842	21946213	+
Ccam02g01149	Chr2	22001125	22001832	+
Ccam02g01150	Chr2	22001875	22003205	+
Ccam02g01151	Chr2	22003356	22004548	+
Ccam02g01153	Chr2	22043324	22047264	+
Ccam02g01157	Chr2	22153143	22155200	+
Ccam02g01158	Chr2	22158370	22163679	+
Ccam02g01180	Chr2	22879823	22882067	+
Ccam02g01181	Chr2	22887808	22888750	-
Ccam02g01191	Chr2	23127573	23179583	+
Ccam02g01192	Chr2	23215530	23228058	+
Ccam02g01193	Chr2	23222510	23228058	+
Ccam02g01206	Chr2	23949701	23954623	+
Ccam02g01208	Chr2	24005264	24013640	+
Ccam02g01259	Chr2	27569735	27590599	-
Ccam02g01260	Chr2	27590865	27597221	-
Ccam02g01281	Chr2	28475601	28476668	+
Ccam02g01282	Chr2	28476965	28477594	+
Ccam02g01296	Chr2	28997415	29055900	-
Ccam02g01297	Chr2	29181809	29183832	+
Ccam02g01349	Chr2	31707263	31708089	+
Ccam02g01350	Chr2	31744712	31756372	+
Ccam02g01390	Chr2	33112101	33119432	+
Ccam02g01391	Chr2	33131288	33175818	+
Ccam02g01403	Chr2	33593163	33597112	-
Ccam02g01404	Chr2	33617999	33623911	-
Ccam02g01406	Chr2	33674956	33685792	-
Ccam02g01408	Chr2	33747691	33762511	+
Ccam02g01409	Chr2	33768440	33769474	+
Ccam02g01424	Chr2	34264268	34269742	-
Ccam02g01425	Chr2	34277225	34278158	-
Ccam02g01432	Chr2	34513289	34515181	-
Ccam02g01433	Chr2	34544433	34551149	-
Ccam02g01441	Chr2	34779966	34783402	+
Ccam02g01442	Chr2	34789341	34790707	-
Ccam02g01443	Chr2	34855585	34856018	-
Ccam02g01444	Chr2	34857820	34859867	-
Ccam02g01451	Chr2	35162090	35163244	-
Ccam02g01452	Chr2	35179063	35182092	-
Ccam02g01468	Chr2	35649647	35650756	-
Ccam02g01469	Chr2	35657413	35658522	-
Ccam02g01472	Chr2	35739899	35742010	+
Ccam02g01473	Chr2	35742196	35762003	+
Ccam02g01495	Chr2	36156306	36156740	+
Ccam02g01496	Chr2	36157213	36158112	+
Ccam02g01497	Chr2	36172096	36174528	+
Ccam02g01499	Chr2	36261924	36265344	+
Ccam02g01500	Chr2	36275553	36281562	-
Ccam02g01501	Chr2	36292092	36302099	-
Ccam02g01506	Chr2	36444726	36451219	+
Ccam02g01508	Chr2	36481627	36482232	+
Ccam02g01509	Chr2	36482263	36482739	+
Ccam02g01514	Chr2	36588279	36589364	+
Ccam02g01516	Chr2	36610129	36611217	+
Ccam02g01517	Chr2	36617925	36627256	+
Ccam02g01519	Chr2	36630890	36632399	+
Ccam02g01544	Chr2	37200263	37217914	+
Ccam02g01546	Chr2	37229977	37238392	+
Ccam02g01547	Chr2	37263740	37286832	+
Ccam02g01582	Chr2	38015237	38020081	+
Ccam02g01583	Chr2	38058931	38062506	-
Ccam02g01584	Chr2	38121195	38125944	-
Ccam02g01585	Chr2	38145985	38160361	-
Ccam02g01593	Chr2	38263587	38265673	-
Ccam02g01595	Chr2	38289942	38291583	-
Ccam02g01599	Chr2	38363602	38367064	-
Ccam02g01600	Chr2	38367243	38380524	-
Ccam02g01609	Chr2	38575299	38596919	+
Ccam02g01610	Chr2	38605720	38617833	+
Ccam02g01613	Chr2	38656936	38657655	-
Ccam02g01614	Chr2	38657998	38659396	-
Ccam02g01619	Chr2	38783843	38793893	+
Ccam02g01620	Chr2	38839887	38849533	+
Ccam02g01629	Chr2	38891639	38892169	-
Ccam02g01630	Chr2	38902852	38903325	+
Ccam02g01632	Chr2	38924294	38924740	+
Ccam02g01633	Chr2	38938068	38940292	+
Ccam02g01641	Chr2	39116394	39117806	-
Ccam02g01642	Chr2	39126782	39127192	-
Ccam02g01644	Chr2	39170696	39171993	-
Ccam02g01645	Chr2	39222966	39224306	-
Ccam02g01647	Chr2	39239200	39240547	-
Ccam02g01649	Chr2	39269560	39270947	-
Ccam02g01655	Chr2	39434268	39439992	-
Ccam02g01656	Chr2	39435996	39439992	-
Ccam02g01657	Chr2	39440071	39481532	-
Ccam02g01658	Chr2	39448780	39481532	-
Ccam02g01707	Chr2	40226997	40240108	-
Ccam02g01708	Chr2	40265061	40281801	-
Ccam02g01716	Chr2	40426816	40435996	-
Ccam02g01717	Chr2	40440676	40445436	-
Ccam02g01718	Chr2	40454305	40461481	-
Ccam02g01719	Chr2	40468933	40482226	-
Ccam02g01720	Chr2	40504311	40510373	-
Ccam02g01722	Chr2	40553796	40566733	-
Ccam02g01723	Chr2	40577132	40593412	-
Ccam02g01732	Chr2	40735994	40794527	-
Ccam02g01733	Chr2	40795772	40798738	-
Ccam02g01742	Chr2	40960519	40963329	+
Ccam02g01743	Chr2	40967432	40970092	+
Ccam02g01759	Chr2	41287184	41287716	+
Ccam02g01760	Chr2	41288240	41292148	+
Ccam02g01799	Chr2	41917458	41934635	-
Ccam02g01800	Chr2	41924893	41927225	-
Ccam02g01803	Chr2	41976401	41980056	-
Ccam02g01805	Chr2	42007343	42008443	-
Ccam02g01806	Chr2	42023577	42026345	+
Ccam02g01807	Chr2	42032808	42036917	+
Ccam02g01814	Chr2	42138611	42138823	-
Ccam02g01815	Chr2	42139925	42142475	-
Ccam02g01816	Chr2	42150816	42152185	+
Ccam02g01817	Chr2	42167446	42170279	+
Ccam02g01818	Chr2	42177883	42182897	+
Ccam02g01831	Chr2	42379851	42382171	-
Ccam02g01832	Chr2	42382247	42390190	-
Ccam02g01833	Chr2	42392845	42394353	+
Ccam02g01834	Chr2	42420955	42421680	-
Ccam02g01842	Chr2	42576933	42581449	+
Ccam02g01843	Chr2	42587130	42593244	+
Ccam02g01844	Chr2	42589670	42593244	+
Ccam02g01848	Chr2	42615168	42615560	-
Ccam02g01849	Chr2	42617226	42617949	+
Ccam02g01850	Chr2	42633143	42640154	+
Ccam02g01851	Chr2	42648676	42652933	+
Ccam02g01857	Chr2	42734294	42734902	+
Ccam02g01858	Chr2	42746304	42746900	+
Ccam02g01859	Chr2	42757533	42758129	+
Ccam02g01883	Chr2	43065288	43065932	+
Ccam02g01884	Chr2	43065993	43066346	+
Ccam02g01898	Chr2	43260980	43271847	-
Ccam02g01899	Chr2	43283687	43286420	-
Ccam02g01900	Chr2	43286512	43287147	-
Ccam02g01909	Chr2	43468965	43471221	+
Ccam02g01911	Chr2	43489196	43490761	+
Ccam02g01919	Chr2	43614047	43614292	-
Ccam02g01921	Chr2	43649436	43652368	-
Ccam02g01940	Chr2	44064785	44067395	+
Ccam02g01941	Chr2	44081175	44083179	+
Ccam02g01980	Chr2	45001776	45009332	+
Ccam02g01982	Chr2	45035182	45043202	+
Ccam02g01983	Chr2	45038519	45043202	+
Ccam02g01991	Chr2	45164211	45166904	+
Ccam02g01992	Chr2	45168304	45168945	+
Ccam02g01993	Chr2	45169013	45169403	+
Ccam02g01994	Chr2	45196288	45197374	+
Ccam02g01995	Chr2	45201465	45206622	+
Ccam02g01996	Chr2	45222022	45227559	+
Ccam02g01997	Chr2	45249216	45249791	+
Ccam02g02006	Chr2	45459295	45464726	-
Ccam02g02007	Chr2	45468656	45469708	-
Ccam02g02021	Chr2	45661322	45662005	-
Ccam02g02022	Chr2	45668653	45669333	-
Ccam02g02024	Chr2	45686321	45687040	-
Ccam02g02031	Chr2	45772380	45780125	+
Ccam02g02032	Chr2	45791736	45792029	+
Ccam02g02033	Chr2	45806373	45812223	+
Ccam02g02034	Chr2	45829148	45834380	+
Ccam02g02035	Chr2	45850294	45855472	+
Ccam02g02036	Chr2	45870069	45873180	+
Ccam02g02037	Chr2	45888211	45892269	+
Ccam02g02038	Chr2	45902742	45916996	+
Ccam02g02039	Chr2	45917471	45921647	+
Ccam02g02040	Chr2	45926408	45929535	+
Ccam02g02042	Chr2	45955313	45969459	-
Ccam02g02044	Chr2	45978645	45983955	-
Ccam02g02053	Chr2	46099233	46109749	+
Ccam02g02055	Chr2	46114843	46118643	+
Ccam02g02056	Chr2	46125781	46126104	-
Ccam02g02057	Chr2	46131018	46134421	-
Ccam02g02058	Chr2	46136779	46151555	-
Ccam02g02059	Chr2	46165414	46182213	-
Ccam02g02060	Chr2	46209907	46237403	-
Ccam02g02089	Chr2	46689772	46695651	-
Ccam02g02091	Chr2	46724756	46736526	-
Ccam02g02092	Chr2	46746453	46757877	-
Ccam02g02119	Chr2	47073490	47074618	-
Ccam02g02121	Chr2	47086217	47087484	-
Ccam02g02122	Chr2	47095832	47107202	+
Ccam02g02123	Chr2	47102289	47106671	+
Ccam02g02127	Chr2	47178729	47181927	+
Ccam02g02128	Chr2	47194828	47197326	+
Ccam02g02130	Chr2	47244377	47244685	+
Ccam02g02131	Chr2	47249352	47251418	+
Ccam02g02132	Chr2	47255387	47271686	+
Ccam02g02133	Chr2	47282243	47282680	+
Ccam02g02134	Chr2	47282808	47302893	+
Ccam02g02135	Chr2	47311959	47318593	-
Ccam02g02147	Chr2	47526318	47526644	+
Ccam02g02149	Chr2	47529320	47530204	-
Ccam02g02176	Chr2	47949442	47950567	-
Ccam02g02177	Chr2	47954001	47955124	-
Ccam02g02178	Chr2	47966143	47967269	-
Ccam02g02189	Chr2	48173299	48175397	-
Ccam02g02190	Chr2	48177628	48186811	-
Ccam02g02203	Chr2	48414648	48415331	-
Ccam02g02204	Chr2	48422977	48429036	-
Ccam02g02205	Chr2	48430526	48440274	-
Ccam02g02207	Chr2	48458259	48463657	-
Ccam02g02208	Chr2	48473201	48477444	-
Ccam02g02240	Chr2	48987101	48988652	-
Ccam02g02241	Chr2	48993162	48994732	-
Ccam02g02243	Chr2	49045257	49055951	+
Ccam02g02244	Chr2	49072848	49078613	+
Ccam02g02245	Chr2	49102833	49107875	+
Ccam02g02279	Chr2	49483848	49488535	+
Ccam02g02280	Chr2	49523345	49526169	+
Ccam02g02281	Chr2	49526217	49531072	+
Ccam02g02282	Chr2	49539017	49544518	+
Ccam02g02283	Chr2	49556146	49556448	+
Ccam02g02285	Chr2	49569756	49570010	+
Ccam02g02288	Chr2	49635198	49653557	-
Ccam02g02289	Chr2	49677600	49684430	-
Ccam02g02290	Chr2	49719873	49726803	-
Ccam02g02293	Chr2	49746597	49749827	-
Ccam02g02294	Chr2	49762832	49773879	-
Ccam02g02308	Chr2	49994799	49995221	+
Ccam02g02309	Chr2	49998580	50001175	+
Ccam02g02328	Chr2	50265738	50296078	+
Ccam02g02329	Chr2	50305712	50331485	+
Ccam02g02335	Chr2	50375268	50375831	-
Ccam02g02336	Chr2	50379925	50380485	-
Ccam02g02339	Chr2	50413907	50414495	+
Ccam02g02340	Chr2	50414532	50416446	+
Ccam02g02367	Chr2	50830749	50836812	+
Ccam02g02368	Chr2	50843322	50849508	+
Ccam02g02369	Chr2	50852548	50864104	+
Ccam02g02370	Chr2	50869701	50879113	+
Ccam02g02380	Chr2	51033576	51034724	-
Ccam02g02381	Chr2	51035421	51036185	+
Ccam02g02389	Chr2	51132745	51136489	+
Ccam02g02390	Chr2	51142427	51149096	+
Ccam02g02403	Chr2	51299494	51299970	-
Ccam02g02404	Chr2	51306008	51306262	-
Ccam02g02405	Chr2	51310293	51310847	-
Ccam02g02409	Chr2	51350355	51352427	-
Ccam02g02411	Chr2	51367128	51368972	-
Ccam02g02424	Chr2	51512697	51513753	+
Ccam02g02425	Chr2	51516672	51517457	+
Ccam02g02426	Chr2	51524481	51525266	+
Ccam02g02427	Chr2	51549900	51550685	+
Ccam02g02428	Chr2	51557134	51557919	+
Ccam02g02430	Chr2	51581219	51582220	-
Ccam02g02431	Chr2	51582266	51583219	-
Ccam02g02432	Chr2	51593282	51594946	-
Ccam02g02433	Chr2	51600166	51601130	-
Ccam02g02435	Chr2	51610048	51617718	-
Ccam02g02437	Chr2	51624272	51626302	-
Ccam02g02439	Chr2	51643112	51644635	-
Ccam02g02440	Chr2	51644685	51645143	-
Ccam02g02442	Chr2	51667751	51669781	-
Ccam02g02444	Chr2	51685275	51687305	-
Ccam02g02451	Chr2	51874437	51874811	+
Ccam02g02452	Chr2	51886489	51894631	+
Ccam02g02453	Chr2	51915042	51915344	+
Ccam02g02455	Chr2	51938972	51939241	+
Ccam02g02457	Chr2	51968769	51969191	+
Ccam02g02458	Chr2	51990950	51991590	+
Ccam02g02459	Chr2	52018226	52023446	+
Ccam02g02460	Chr2	52031052	52031665	+
Ccam02g02461	Chr2	52044286	52048726	+
Ccam02g02462	Chr2	52051923	52052354	-
Ccam02g02463	Chr2	52052449	52056506	-
Ccam02g02474	Chr2	52191652	52193575	+
Ccam02g02475	Chr2	52219077	52220991	+
Ccam02g02477	Chr2	52237069	52239081	+
Ccam02g02479	Chr2	52254835	52256174	+
Ccam02g02480	Chr2	52260029	52260902	+
Ccam02g02484	Chr2	52310505	52324549	+
Ccam02g02485	Chr2	52325743	52326198	+
Ccam02g02490	Chr2	52391841	52393128	+
Ccam02g02491	Chr2	52393362	52395850	+
Ccam02g02493	Chr2	52403463	52406804	+
Ccam02g02494	Chr2	52412650	52416980	+
Ccam02g02495	Chr2	52420497	52430068	+
Ccam02g02496	Chr2	52433762	52449037	+
Ccam02g02500	Chr2	52478897	52480678	-
Ccam02g02501	Chr2	52494720	52497659	-
Ccam02g02502	Chr2	52500679	52502365	-
Ccam02g02526	Chr2	52809528	52817793	+
Ccam02g02527	Chr2	52809528	52814736	+
Ccam02g02536	Chr2	52944257	52945009	+
Ccam02g02538	Chr2	52976617	52976979	-
Ccam02g02541	Chr2	53018544	53026117	+
Ccam02g02543	Chr2	53032390	53036213	+
Ccam02g02555	Chr2	53172911	53184324	-
Ccam02g02556	Chr2	53203892	53205869	-
Ccam02g02557	Chr2	53216635	53220090	-
Ccam02g02558	Chr2	53233648	53235454	-
Ccam02g02561	Chr2	53270377	53289493	+
Ccam02g02562	Chr2	53299057	53327898	+
Ccam02g02565	Chr2	53352704	53353495	-
Ccam02g02566	Chr2	53380065	53380604	-
Ccam02g02567	Chr2	53393990	53398023	-
Ccam02g02569	Chr2	53422745	53423335	+
Ccam02g02570	Chr2	53429335	53429919	-
Ccam02g02571	Chr2	53446256	53446594	-
Ccam02g02572	Chr2	53457659	53458350	-
Ccam02g02573	Chr2	53468709	53474843	-
Ccam02g02575	Chr2	53488468	53488974	-
Ccam02g02577	Chr2	53496093	53496674	-
Ccam02g02579	Chr2	53505795	53506373	-
Ccam02g02580	Chr2	53516138	53518231	-
Ccam02g02582	Chr2	53535835	53536494	-
Ccam02g02584	Chr2	53542502	53545135	-
Ccam02g02585	Chr2	53545544	53548192	-
Ccam02g02587	Chr2	53597985	53602050	-
Ccam02g02588	Chr2	53602147	53603249	-
Ccam02g02597	Chr2	53708322	53712739	+
Ccam02g02599	Chr2	53726198	53730369	+
Ccam02g02614	Chr2	53960544	53966131	+
Ccam02g02615	Chr2	53971176	53974081	+
Ccam02g02616	Chr2	53977204	53981465	+
Ccam02g02626	Chr2	54115405	54123387	+
Ccam02g02627	Chr2	54129039	54142582	+
Ccam02g02629	Chr2	54151228	54152693	+
Ccam02g02630	Chr2	54157084	54158492	-
Ccam02g02631	Chr2	54163940	54168141	+
Ccam02g02658	Chr2	54525671	54526939	-
Ccam02g02659	Chr2	54527073	54533110	-
Ccam02g02661	Chr2	54547994	54551940	-
Ccam02g02662	Chr2	54554272	54555177	-
Ccam02g02663	Chr2	54556545	54557354	-
Ccam02g02664	Chr2	54560900	54561379	-
Ccam02g02665	Chr2	54568644	54569237	-
Ccam02g02666	Chr2	54572821	54573400	-
Ccam02g02667	Chr2	54577403	54578035	-
Ccam02g02686	Chr2	54842113	54845031	+
Ccam02g02687	Chr2	54846691	54848964	+
Ccam02g02689	Chr2	54869781	54870035	+
Ccam02g02690	Chr2	54878204	54878704	+
Ccam02g02697	Chr2	55056774	55057412	-
Ccam02g02698	Chr2	55061673	55062326	-
Ccam02g02704	Chr2	55142395	55152481	+
Ccam02g02705	Chr2	55142395	55143571	+
Ccam02g02708	Chr2	55195291	55196676	-
Ccam02g02709	Chr2	55209039	55210363	-
Ccam02g02710	Chr2	55219142	55220423	-
Ccam02g02711	Chr2	55243488	55244973	-
Ccam02g02732	Chr2	55512601	55528240	-
Ccam02g02733	Chr2	55540903	55551608	-
Ccam02g02739	Chr2	55654899	55657272	-
Ccam02g02740	Chr2	55665208	55669021	-
Ccam02g02745	Chr2	55729522	55729830	-
Ccam02g02746	Chr2	55732516	55734886	-
Ccam02g02773	Chr2	56182866	56186503	-
Ccam02g02774	Chr2	56194343	56208168	-
Ccam02g02799	Chr2	56598032	56607529	-
Ccam02g02800	Chr2	56598032	56604374	-
Ccam02g02805	Chr2	56653518	56658374	+
Ccam02g02806	Chr2	56661838	56666269	+
Ccam02g02807	Chr2	56667927	56671497	+
Ccam02g02808	Chr2	56674726	56679595	+
Ccam02g02809	Chr2	56683515	56684992	+
Ccam02g02810	Chr2	56686471	56691986	-
Ccam02g02815	Chr2	56746582	56750655	+
Ccam02g02816	Chr2	56746582	56749999	+
Ccam02g02821	Chr2	56809409	56810881	-
Ccam02g02822	Chr2	56832508	56833977	-
Ccam02g02827	Chr2	56879916	56882292	-
Ccam02g02828	Chr2	56890283	56892604	-
Ccam02g02829	Chr2	56904585	56907046	-
Ccam02g02830	Chr2	56914868	56917460	-
Ccam02g02842	Chr2	57100249	57100473	+
Ccam02g02843	Chr2	57109266	57113227	+
Ccam02g02867	Chr2	57484136	57487239	-
Ccam02g02868	Chr2	57487332	57487853	-
Ccam02g02869	Chr2	57489912	57491965	-
Ccam02g02870	Chr2	57494329	57496154	-
Ccam02g02871	Chr2	57504666	57507447	-
Ccam02g02894	Chr2	57865436	57932483	-
Ccam02g02896	Chr2	57948037	57955002	-
Ccam02g02904	Chr2	58134536	58136617	-
Ccam02g02905	Chr2	58137198	58152732	-
Ccam02g02906	Chr2	58155595	58169012	-
Ccam02g02907	Chr2	58178259	58180340	-
Ccam02g02908	Chr2	58196089	58207530	-
Ccam02g02909	Chr2	58239597	58241934	-
Ccam02g02910	Chr2	58252575	58258860	-
Ccam02g02911	Chr2	58277091	58283961	-
Ccam02g02912	Chr2	58298469	58300454	-
Ccam02g02913	Chr2	58308063	58318761	-
Ccam02g02933	Chr2	58634419	58649082	+
Ccam02g02934	Chr2	58634419	58644538	+
Ccam02g02971	Chr2	59084098	59090337	-
Ccam02g02973	Chr2	59145612	59153260	+
Ccam02g02984	Chr2	59357807	59358319	-
Ccam02g02986	Chr2	59376492	59377334	-
Ccam02g02989	Chr2	59415751	59429088	+
Ccam02g02990	Chr2	59420817	59421277	+
Ccam02g02991	Chr2	59424925	59425404	+
Ccam02g02997	Chr2	59483790	59492636	+
Ccam02g02998	Chr2	59493336	59508791	+
Ccam02g02999	Chr2	59514407	59538137	+
Ccam02g03018	Chr2	59707486	59720494	+
Ccam02g03019	Chr2	59725976	59728929	-
Ccam02g03020	Chr2	59748735	59749085	+
Ccam02g03024	Chr2	59787865	59792337	+
Ccam02g03025	Chr2	59799294	59802276	+
Ccam02g03026	Chr2	59799294	59801267	+
Ccam02g03049	Chr2	60159332	60166258	+
Ccam02g03050	Chr2	60171597	60179146	+
Ccam02g03057	Chr2	60345837	60354544	+
Ccam02g03058	Chr2	60349158	60350960	+
Ccam02g03059	Chr2	60356906	60360386	+
Ccam02g03060	Chr2	60363682	60366277	+
Ccam02g03069	Chr2	60490630	60491372	-
Ccam02g03070	Chr2	60494773	60499087	-
Ccam02g03071	Chr2	60508123	60511607	-
Ccam02g03074	Chr2	60560659	60561539	-
Ccam02g03075	Chr2	60581978	60584231	-
Ccam02g03076	Chr2	60606194	60607375	+
Ccam02g03077	Chr2	60614281	60615383	+
Ccam02g03078	Chr2	60623009	60629854	+
Ccam02g03079	Chr2	60623009	60624115	+
Ccam02g03106	Chr2	61090834	61092561	-
Ccam02g03107	Chr2	61100580	61105245	-
Ccam02g03109	Chr2	61113694	61125619	-
Ccam02g03131	Chr2	61545379	61549033	-
Ccam02g03132	Chr2	61551834	61556953	-
Ccam02g03133	Chr2	61560070	61564847	-
Ccam02g03134	Chr2	61570783	61576813	-
Ccam02g03150	Chr2	61787977	61801222	-
Ccam02g03151	Chr2	61807145	61823823	-
Ccam02g03152	Chr2	61807145	61814448	-
Ccam02g03157	Chr2	61863194	61864096	+
Ccam02g03158	Chr2	61869705	61870547	+
Ccam02g03221	Chr2	62743168	62753927	-
Ccam02g03222	Chr2	62743168	62747147	-
Ccam02g03242	Chr2	63049263	63066486	+
Ccam02g03243	Chr2	63073568	63081873	+
Ccam02g03244	Chr2	63093911	63094823	+
Ccam02g03246	Chr2	63102162	63103328	+
Ccam02g03247	Chr2	63110199	63121647	+
Ccam02g03248	Chr2	63133007	63133953	+
Ccam02g03249	Chr2	63138714	63150780	+
Ccam02g03278	Chr2	63496529	63516594	+
Ccam02g03279	Chr2	63496529	63506454	+
Ccam02g03280	Chr2	63523105	63524136	+
Ccam02g03281	Chr2	63541824	63545105	+
Ccam02g03282	Chr2	63547740	63551808	+
Ccam02g03288	Chr2	63627926	63629413	-
Ccam02g03289	Chr2	63641169	63642707	-
Ccam02g03296	Chr2	63695311	63707643	-
Ccam02g03297	Chr2	63703335	63706753	-
Ccam02g03300	Chr2	63777793	63795684	+
Ccam02g03301	Chr2	63777793	63780841	+
Ccam02g03303	Chr2	63822850	63826588	+
Ccam02g03304	Chr2	63847657	63859159	+
Ccam02g03305	Chr2	63879491	63882341	+
Ccam02g03306	Chr2	63892402	63896605	+
Ccam02g03307	Chr2	63910281	63910689	+
Ccam02g03308	Chr2	63911644	63922992	+
Ccam02g03309	Chr2	63924989	63929472	-
Ccam02g03310	Chr2	63941244	63943025	-
Ccam02g03311	Chr2	63944624	63946388	-
Ccam02g03323	Chr2	64129736	64133589	+
Ccam02g03324	Chr2	64134668	64135178	+
Ccam02g03332	Chr2	64268019	64269671	-
Ccam02g03333	Chr2	64271703	64277899	+
Ccam02g03335	Chr2	64289824	64294633	+
Ccam02g03336	Chr2	64295552	64310614	+
Ccam02g03337	Chr2	64323848	64328843	+
Ccam02g03339	Chr2	64339179	64341256	+
Ccam02g03340	Chr2	64342126	64356211	+
Ccam02g03342	Chr2	64374780	64379351	+
Ccam02g03383	Chr2	64895461	64907638	+
Ccam02g03384	Chr2	64913149	64925888	+
Ccam02g03392	Chr2	65039783	65047264	+
Ccam02g03393	Chr2	65047376	65048446	+
Ccam02g03406	Chr2	65204636	65211772	-
Ccam02g03407	Chr2	65216368	65222280	+
Ccam02g03421	Chr2	65364745	65365155	+
Ccam02g03422	Chr2	65370410	65370820	+
Ccam02g03424	Chr2	65402105	65408560	+
Ccam02g03425	Chr2	65435313	65438606	+
Ccam02g03426	Chr2	65449954	65452890	+
Ccam02g03427	Chr2	65457055	65462254	+
Ccam02g03429	Chr2	65483916	65487285	-
Ccam02g03431	Chr2	65553106	65554125	+
Ccam02g03432	Chr2	65555833	65556936	-
Ccam02g03434	Chr2	65566183	65567223	-
Ccam02g03435	Chr2	65573886	65574305	-
Ccam02g03442	Chr2	65619383	65621707	-
Ccam02g03443	Chr2	65630943	65633267	-
Ccam02g03461	Chr2	65939176	65951976	-
Ccam02g03462	Chr2	65958062	65967903	-
Ccam02g03463	Chr2	65985050	65994347	-
Ccam02g03464	Chr2	66000340	66023220	-
Ccam02g03468	Chr2	66082110	66083978	-
Ccam02g03469	Chr2	66086966	66094128	-
Ccam02g03470	Chr2	66100448	66106844	-
Ccam02g03471	Chr2	66125635	66136534	-
Ccam02g03472	Chr2	66146347	66149568	-
Ccam02g03473	Chr2	66150661	66157534	-
Ccam02g03474	Chr2	66168054	66173762	-
Ccam02g03506	Chr2	66559184	66569167	-
Ccam02g03507	Chr2	66559184	66563894	-
Ccam02g03511	Chr2	66631727	66635514	-
Ccam02g03512	Chr2	66637347	66637778	-
Ccam02g03527	Chr2	66829943	66871729	+
Ccam02g03528	Chr2	66829943	66848977	+
Ccam02g03550	Chr2	67201592	67203651	-
Ccam02g03551	Chr2	67203995	67206397	-
Ccam02g03552	Chr2	67206459	67209456	-
Ccam02g03553	Chr2	67206459	67207910	-
Ccam02g03557	Chr2	67245208	67251791	+
Ccam02g03558	Chr2	67245208	67248067	+
Ccam02g03569	Chr2	67431698	67434771	+
Ccam02g03570	Chr2	67449537	67453333	+
Ccam02g03584	Chr2	67690757	67691266	+
Ccam02g03585	Chr2	67700235	67700723	-
Ccam02g03598	Chr2	67890470	67890916	+
Ccam02g03599	Chr2	67893656	67899255	+
Ccam02g03619	Chr2	68117768	68118835	-
Ccam02g03620	Chr2	68118866	68119593	-
Ccam02g03621	Chr2	68120886	68122817	-
Ccam02g03653	Chr2	68547513	68559753	-
Ccam02g03654	Chr2	68547513	68557160	-
Ccam02g03658	Chr2	68597431	68597721	-
Ccam02g03659	Chr2	68603511	68603759	-
Ccam02g03662	Chr2	68619951	68636297	+
Ccam02g03663	Chr2	68655143	68665602	+
Ccam02g03701	Chr2	69128253	69144673	+
Ccam02g03702	Chr2	69128253	69137861	+
Ccam02g03705	Chr2	69192205	69199824	+
Ccam02g03706	Chr2	69192205	69198008	+
Ccam02g03710	Chr2	69228344	69229630	+
Ccam02g03711	Chr2	69247966	69249238	+
Ccam02g03720	Chr2	69375874	69378938	+
Ccam02g03721	Chr2	69386824	69387770	+
Ccam02g03724	Chr2	69425869	69430910	+
Ccam02g03725	Chr2	69432275	69434008	-
Ccam02g03730	Chr2	69527640	69529672	+
Ccam02g03731	Chr2	69537219	69539324	-
Ccam02g03732	Chr2	69556575	69558588	+
Ccam02g03736	Chr2	69580979	69583927	-
Ccam02g03737	Chr2	69582956	69583623	-
Ccam02g03749	Chr2	69711045	69715985	-
Ccam02g03750	Chr2	69723127	69728511	-
Ccam02g03751	Chr2	69735978	69741300	-
Ccam02g03752	Chr2	69750503	69759570	-
Ccam02g03753	Chr2	69766589	69771827	-
Ccam02g03754	Chr2	69791309	69791989	+
Ccam02g03755	Chr2	69796497	69796784	+
Ccam02g03756	Chr2	69803160	69806451	-
Ccam02g03758	Chr2	69831913	69833780	-
Ccam02g03766	Chr2	69931570	69932353	+
Ccam02g03767	Chr2	69933695	69939223	+
Ccam02g03773	Chr2	70016421	70021757	+
Ccam02g03774	Chr2	70027257	70033353	+
Ccam02g03785	Chr2	70152302	70153771	-
Ccam02g03786	Chr2	70156075	70157688	-
Ccam02g03790	Chr2	70205355	70206457	-
Ccam02g03791	Chr2	70211762	70217229	+
Ccam02g03793	Chr2	70226861	70239976	+
Ccam02g03822	Chr2	70644988	70645641	+
Ccam02g03823	Chr2	70654826	70659495	+
Ccam02g03832	Chr2	70791791	70805673	+
Ccam02g03833	Chr2	70791791	70796402	+
Ccam02g03838	Chr2	70856585	70860898	+
Ccam02g03839	Chr2	70860922	70862569	+
Ccam02g03849	Chr2	70940638	70942301	-
Ccam02g03850	Chr2	70950779	70953517	-
Ccam02g03852	Chr2	70967998	70969739	-
Ccam02g03874	Chr2	71234030	71275297	+
Ccam02g03875	Chr2	71234030	71243297	+
Ccam02g03876	Chr2	71287642	71305910	+
Ccam02g03877	Chr2	71310316	71332425	+
Ccam02g03878	Chr2	71342358	71346900	+
Ccam02g03879	Chr2	71351913	71361320	+
Ccam02g03882	Chr2	71407713	71417128	+
Ccam02g03883	Chr2	71422741	71436405	+
Ccam02g03884	Chr2	71442277	71477225	+
Ccam02g03886	Chr2	71479017	71480490	-
Ccam02g03887	Chr2	71479017	71480225	-
Ccam02g03889	Chr2	71487916	71491984	+
Ccam02g03891	Chr2	71546509	71576875	+
Ccam02g03893	Chr2	71596424	71614462	+
Ccam02g03895	Chr2	71628358	71640100	+
Ccam02g03896	Chr2	71654690	71674334	+
Ccam02g03897	Chr2	71681420	71698732	+
Ccam02g03898	Chr2	71681420	71691439	+
Ccam02g03899	Chr2	71704586	71715968	+
Ccam02g03900	Chr2	71748631	71759165	+
Ccam02g03902	Chr2	71787561	71800432	+
Ccam02g03904	Chr2	71814442	71823209	-
Ccam02g03905	Chr2	71825395	71845551	-
Ccam02g03907	Chr2	71863391	71888279	-
Ccam02g03908	Chr2	71905043	71914795	-
Ccam02g03920	Chr2	72201426	72203531	-
Ccam02g03922	Chr2	72267426	72269527	-
Ccam02g03927	Chr2	72306975	72307511	-
Ccam02g03928	Chr2	72307648	72308855	-
Ccam02g03930	Chr2	72330864	72331712	-
Ccam02g03931	Chr2	72340107	72340748	-
Ccam02g03932	Chr2	72340892	72341389	-
Ccam02g03933	Chr2	72341412	72341705	-
Ccam02g03936	Chr2	72371394	72372587	-
Ccam02g03937	Chr2	72376396	72377135	-
Ccam02g03938	Chr2	72384799	72385674	-
Ccam02g03939	Chr2	72396073	72398172	-
Ccam02g03940	Chr2	72414312	72416360	-
Ccam02g03951	Chr2	72529056	72532267	+
Ccam02g03952	Chr2	72538786	72541374	+
Ccam02g03958	Chr2	72588208	72590675	-
Ccam02g03959	Chr2	72590954	72592619	-
Ccam02g03960	Chr2	72592646	72593484	-
Ccam02g03966	Chr2	72644716	72647528	-
Ccam02g03968	Chr2	72656507	72658575	-
Ccam02g03969	Chr2	72669029	72669694	-
Ccam02g03970	Chr2	72678398	72681481	-
Ccam02g03972	Chr2	72708100	72709173	-
Ccam02g03974	Chr2	72719219	72721714	-
Ccam02g03975	Chr2	72731882	72734971	-
Ccam02g03976	Chr2	72767610	72776167	-
Ccam02g03977	Chr2	72776315	72778105	-
Ccam02g03982	Chr2	72884993	72889373	+
Ccam02g03983	Chr2	72891967	72917124	+
Ccam02g03984	Chr2	72923230	72926229	+
Ccam02g03986	Chr2	72933192	72936554	+
Ccam02g03992	Chr2	73004927	73012420	+
Ccam02g03993	Chr2	73012584	73014083	+
Ccam02g03996	Chr2	73041244	73041813	+
Ccam02g03997	Chr2	73050225	73050794	+
Ccam02g03998	Chr2	73062180	73063459	+
Ccam02g04002	Chr2	73095708	73098323	+
Ccam02g04003	Chr2	73114393	73117338	+
Ccam02g04004	Chr2	73125806	73126864	+
Ccam02g04005	Chr2	73126907	73128751	+
Ccam02g04016	Chr2	73283003	73290135	-
Ccam02g04017	Chr2	73299411	73304690	-
Ccam02g04022	Chr2	73337765	73340581	-
Ccam02g04023	Chr2	73348972	73358585	-
Ccam02g04025	Chr2	73379078	73383721	-
Ccam02g04027	Chr2	73416052	73422475	-
Ccam02g04029	Chr2	73442460	73446696	-
Ccam02g04030	Chr2	73458889	73459146	+
Ccam02g04031	Chr2	73459171	73459589	+
Ccam02g04037	Chr2	73519123	73525820	-
Ccam02g04038	Chr2	73530524	73536655	-
Ccam02g04039	Chr2	73543544	73545458	-
Ccam02g04040	Chr2	73556186	73558369	-
Ccam02g04043	Chr2	73587637	73589577	+
Ccam02g04045	Chr2	73610920	73613563	+
Ccam02g04047	Chr2	73636706	73648542	+
Ccam02g04048	Chr2	73636706	73644619	+
Ccam02g04060	Chr2	73802394	73814301	-
Ccam02g04061	Chr2	73802394	73810040	-
Ccam02g04066	Chr2	73853972	73857659	+
[truncated: 5,574 more rows]

## Sheet: Table S2
Table S2. Summary of repeat contents of Cinnamomum camphora.
Type	Number of elements	Length occupied (bp)	Percentage of sequence (%)
LINEs	41416	16928040	2.49
LTR elements	193245	151738112	22.29
DNA transposons	15180	10927473	1.61
Unclassified	753973	191548282	28.14
Small RNA	419	32892	0
Roling circles	1543	1643817	0.24
Simple repeats	195953	7036610	1.03
Low complexity	31558	1529602	0.22
Bases masked: 381,384,828 bp ( 56.02 %)

## Sheet: Table S3
Table S3. Data sources of Lauraceae species used in this study.
Species	Data type	Source/Accession ID
Cinnamomum camphora	annotated genome	the present study/ DOI: 10.6084/m9.figshare.20647452
Cinnamomum kanehirae	annotated genome	NCBI GenBank/GCA_003546025.1
Cinnamomum kanehirae	whole genome sequencing data	NCBI SRA/SRR7416916
Cinnamomum camphora	transcriptomic data	NCBI SRA/PRJNA1000241
Cinnamomum camphora	transcriptomic data	NCBI SRA/PRJNA1000241
Cinnamomum camphora	transcriptomic data	NCBI SRA/PRJNA1000241
Cinnamomum camphora	transcriptomic data	NCBI SRA/PRJNA1000241
Cinnamomum camphora	transcriptomic data	NCBI SRA/SRR22558019
Cinnamomum camphora	transcriptomic data	NCBI SRA/SRR15881622
Cinnamomum camphora	transcriptomic data	NCBI SRA/SRR15411555
Cinnamomum camphora	transcriptomic data	NCBI SRA/SRR15170716
Cinnamomum camphora	transcriptomic data	NCBI SRA/SRR15170720
Cinnamomum camphora	transcriptomic data	NCBI SRA/SRR15170724
Cinnamomum camphora	transcriptomic data	NCBI SRA/SRR14962704
Cinnamomum camphora	transcriptomic data	NCBI SRA/SRR13206135
Cinnamomum camphora	transcriptomic data	NCBI SRA/SRR11362613
Cinnamomum camphora	transcriptomic data	NCBI SRA/SRR11362615
Cinnamomum camphora	transcriptomic data	NCBI SRA/SRR11362617
Cinnamomum camphora	transcriptomic data	NCBI SRA/SRR11362618
Cinnamomum camphora	transcriptomic data	NCBI SRA/SRR6436154
Cinnamomum longepaniculatum	transcriptomic data	NCBI SRA/SRR5388904
Cinnamomum tenuipile	transcriptomic data	NCBI SRA/SRR10063929
Sassafras albidum	transcriptomic data	NCBI SRA/ERR2040130
Sassafras tzumu	transcriptomic data	NCBI SRA/SRR10063938
Cinnamomum verum	transcriptomic data	NCBI SRA/SRR10063926
Cinnamomum burmanni	transcriptomic data	NCBI SRA/SRR10063923
Cinnamomum chekiangense	transcriptomic data	NCBI SRA/SRR23449865
Cinnamomum japonicum	transcriptomic data	NCBI SRA/SRR23449872
Cinnamomum chago	transcriptomic data	NCBI SRA/SRR5590423
Litsea tsinlingensis	transcriptomic data	NCBI SRA/SRR10063995
Litsea rubescens	transcriptomic data	NCBI SRA/SRR10063978
Laurus nobilis	transcriptomic data	NCBI SRA/SRR10063941
Lindera megaphylla	transcriptomic data	NCBI SRA/SRR10063946
Litsea cubeba	transcriptomic data	NCBI SRA/SRR10063965
Phoebe hunanensis	transcriptomic data	NCBI SRA/SRR10064053
Phoebe sheareri	transcriptomic data	NCBI SRA/SRR10064056
Nothaphoebe cavaleriei	transcriptomic data	NCBI SRA/SRR10064007
Phoebe tavoyana	transcriptomic data	NCBI SRA/SRR10064051
Dehaasia hainanensis	transcriptomic data	NCBI SRA/SRR10064006
Alseodaphne petiolaris	transcriptomic data	NCBI SRA/SRR10064005
Persea americana	transcriptomic data	NCBI SRA/SRR10064044
Machilus salicina	transcriptomic data	NCBI SRA/SRR10064047
Caryodaphnopsis tonkinensis	transcriptomic data	NCBI SRA/SRR10064043
Beilschmiedia intermedia	transcriptomic data	NCBI SRA/SRR10064038
Beilschmiedia percoriacea	transcriptomic data	NCBI SRA/SRR10064001
Cryptocarya brachythyrsa	transcriptomic data	NCBI SRA/SRR10064040
Cassytha filiformis	transcriptomic data	NCBI SRA/SRR10064042

## Sheet: Table S4
Table S4. Full name list of the gene abbreviations.
Abbreviation	Full name
4CL	4‐coumarate‐CoA ligase
ABCG40	ATP-Binding Cassette G 40
ABI1	ABA Insensitive 1
ALDH2B	Aldehyde dehydrogenase 2B
AP2	Apetala 2
ASK4	SKP1-LIKE 4
BBX	B-BOX domain protein
bHLH	bHLH
BOS1	Botrytis-susceptible1
C3H	p-Coumarate 3-hydroxylase
C3'H	5-O-(4-coumaroyl)-D-quinate 3'-monooxygenase
C4H	Cinnamic acid 4‐hydroxylase
CAD	Cinnamyl-alcohol dehydrogenase
CBB1	CABBAGE 1
CBF5	C-repeat (CRT)/dehydration responsive element (DRE)-binding factor 5
CCA1	Circadian clock assocaited 1
CCoAOMT	Caffeoyl-CoA O-methyltransferase
CCR	Cinnamoyl-CoA reductase
CER	Eceriferum
CESA3	Cellulose synthase 3
CHI	Chalcone isomerase
CHIC	Class V Chitinase
CHS	Chalcone synthase
CHY1	beta-Hydroxylase 1
COMT	Caffeic acid 3-O-methyltransferase / acetylserotonin O-methyltransferase
COR	Cold responsive genes
CPK30	Calcium-dependent protein kinase 30
CSD	Cold shock domain
CSE	Caffeoylshikimate esterase
CSLE1	Cellulose synthase like E1
CSP	Cold shock protein
CYP450	Cytochome P450
CYP703	Cytochome P450, Family 703
CYP716A	Cytochome P450, Family 16, Subfamily A
CYP71A22	Cytochome P450, Family 71, Subfamily A, Polypeptide 22
CYP75B1	Cytochome P450, 75B1
CYP86	Cytochome P450, Family 86
CYP96A10	Cytochome P450, Family 96, Subfamily A, Polypeptide 10
DFR	Bifunctional dihydroflavonol 4-reductase/flavanone 4-reductase
F3'5'H	Flavonoid 3',5'-hydroxylase
F3H	Naringenin 3-dioxygenase
F3'H	Flavonoid 3'-monooxygenase
F5H	Ferulate-5-hydroxylase
FAB2	Fatty acid biosynthesis 2
FAR1	Far-red impaired response 1
FAR4	Fatty acid reductase 4
FLS	Flavonol synthase
FNS	Flavone synthase
GLC	Glauce
GST	Glutathione S-Transferase
HAT14	Homeobox from Arabidopsis thaliana
HCT	shikimate O-hydroxycinnamoyltransferase
HD-ZIP	HD-ZIP
HSP70	Heat shock protein 70
HY5	Elongated hypocotyl 5
ICE1	Inducer of CBF expression 1
IPT3	Isopentenyltransferase 3
JMT	Jasmonic acid carboxyl methyltransferase
KCS1	3-Ketoacyl-CoA synthase
KCS11	3-Ketoacyl-CoA synthase 11
LBD11	LOB domain-containing protein 11
LOX1	Lipoxygenase 1
MAGL4	alpha/beta-Hydrolases superfamily protein
MLP423	MLP-like protein 423
MYB	MYB
MYB91	MYB domain protein 91
NAC	NAC
NAC2	NAC domain containing protein 2
NB_LRR	Late blight resistance protein R1
NB-ARC	NB-ARC
NPR1	Nonexpresser of PR genes 1
OMT1	O-methyltransferase 1
OST1	Open stomata 1
PAL	Phenylalanine ammonia lyase
PCBER1	Phenylcoumaran benzylic ether reductase 1
P-loop NTPases	P-loop containing nucleoside triphosphate
PPR	Pentatricopeptide repeat
RON3	Rotunda 3
ROPGEF1	ROP (Rho of Plants) Guanine Nucleotide Exchange Factor 1
RPS2	RIBOSOMAL PROTEIN S2
SBT3.5	SBT3.5
TCP15	Teosinte branched 1/cycloidea/Pcf 15
TPS	Terpene synsase
UGT	UDP-glycosyltransferase
WRKY	WRKY

## Sheet: Table S5
Table S5. Top 50 biological process enriched GO terms (sorted by corrected p-value BH method) of genes in expanded orthogroups in Cinnamomum camphora relative to C. kanehirae.
GO_Name	GO_ID	GO_Level	EnrichmentScore	HitsGenesCountsInSelectedSet	HitsGenesCountsInBackground	AllGenesCountsInSelectedSet	AllGenesCountsInBackground	corrected p-value (BH method)
flavone metabolic process	GO:0051552	5	9.58378	18	30	333	5319	2.54e-12
flavone biosynthetic process	GO:0051553	6	9.58378	18	30	333	5319	2.54e-12
flavonol metabolic process	GO:0051554	6	9.91426	18	29	333	5319	3.52e-12
flavonol biosynthetic process	GO:0051555	7	9.91426	18	29	333	5319	3.52e-12
lignin biosynthetic process	GO:0009809	7	7.18784	18	40	333	5319	1.13e-09
lignin metabolic process	GO:0009808	6	6.84556	18	42	333	5319	2.62e-09
flavonoid biosynthetic process	GO:0009813	5	4.63731	18	62	333	5319	3.69e-06
phenylpropanoid biosynthetic process	GO:0009699	6	4.04649	19	75	333	5319	1.48e-05
phenylpropanoid metabolic process	GO:0009698	5	3.94138	19	77	333	5319	2.08e-05
flavonoid metabolic process	GO:0009812	4	4.04949	18	71	333	5319	2.58e-05
pigment biosynthetic process	GO:0046148	5	3.99324	18	72	333	5319	2.95e-05
ribosomal protein import into nucleus	GO:0006610	11	13.6911	6	7	333	5319	4.05e-05
production of siRNA involved in RNA interference	GO:0030422	11	5.0646	13	41	333	5319	6.25e-05
RNA interference	GO:0016246	11	4.82904	13	43	333	5319	7.91e-05
negative regulation of histone deacetylation	GO:0031064	11	15.973	5	5	333	5319	7.92e-05
regulation of histone deacetylase activity	GO:1901725	11	15.973	5	5	333	5319	7.92e-05
negative regulation of histone deacetylase activity	GO:1901726	12	15.973	5	5	333	5319	7.92e-05
histone H3-K4 demethylation, trimethyl-H3-K4-specific	GO:0034721	13	15.973	5	5	333	5319	7.92e-05
cellular response to nitrogen compound	GO:1901699	5	3.68607	18	78	333	5319	8.4e-05
protein localization to nucleus	GO:0034504	7	4.38474	14	51	333	5319	0.000107
detection of stimulus	GO:0051606	3	5.70463	10	28	333	5319	0.000233
protein import into nucleus, translocation	GO:0000060	10	8.60083	7	13	333	5319	0.000253
gene silencing by RNA	GO:0031047	9	3.54955	16	72	333	5319	0.000353
secondary metabolite biosynthetic process	GO:0044550	5	3.0968	19	98	333	5319	0.000394
single-organism intracellular transport	GO:1902582	6	3.00482	19	101	333	5319	0.000554
pigment metabolic process	GO:0042440	4	3.12515	18	92	333	5319	0.000556
protein import	GO:0017038	9	3.40757	16	75	333	5319	0.000567
single-organism cellular localization	GO:1902580	4	2.91814	19	104	333	5319	0.000595
chromatin silencing by small RNA	GO:0031048	13	8.71253	6	11	333	5319	0.000646
circadian regulation of gene expression	GO:0032922	7	11.4093	5	7	333	5319	0.00066
regulation of protein deacetylation	GO:0090311	9	11.4093	5	7	333	5319	0.00066
regulation of histone deacetylation	GO:0031063	10	11.4093	5	7	333	5319	0.00066
enzyme-directed rRNA pseudouridine synthesis	GO:0000455	13	11.4093	5	7	333	5319	0.00066
meiotic sister chromatid cohesion, centromeric	GO:0051754	8	11.4093	5	7	333	5319	0.00066
t-circle formation	GO:0090656	9	15.973	4	4	333	5319	0.000661
telomere maintenance via telomere trimming	GO:0090737	9	15.973	4	4	333	5319	0.000661
formation of extrachromosomal circular DNA	GO:0001325	8	15.973	4	4	333	5319	0.000661
regulation of t-circle formation	GO:1904429	9	15.973	4	4	333	5319	0.000661
positive regulation of t-circle formation	GO:1904431	10	15.973	4	4	333	5319	0.000661
calcium ion transport	GO:0006816	9	6.08494	8	21	333	5319	0.000666
calcium ion transmembrane transport	GO:0070588	10	6.08494	8	21	333	5319	0.000666
NLS-bearing protein import into nucleus	GO:0006607	11	7.45405	7	15	333	5319	0.000667
dsRNA fragmentation	GO:0031050	9	3.77543	13	55	333	5319	0.000698
production of small RNA involved in gene silencing by RNA	GO:0070918	10	3.77543	13	55	333	5319	0.000698
detection of external stimulus	GO:0009581	4	6.98818	7	16	333	5319	0.000699
detection of abiotic stimulus	GO:0009582	4	6.98818	7	16	333	5319	0.000699
response to dsRNA	GO:0043331	6	3.70801	13	56	333	5319	0.000785
cellular response to dsRNA	GO:0071359	7	3.70801	13	56	333	5319	0.000785
rRNA modification	GO:0000154	11	5.13417	9	28	333	5319	0.00082
single-organism nuclear import	GO:1902593	9	4.1834	11	42	333	5319	0.000921

## Sheet: Table S6
Table S6. TPS gene family of Cinnamomum camphora.
Gene ID	Symbol	Subfamily	Chromosome	Start	End	Strand
Ccam01g02608	Ccam_TPS01	TPS-c	Chr1	62225283	62236035	-
Ccam02g01716	Ccam_TPS02	TPS-a	Chr2	40426816	40435996	-
Ccam02g01718	Ccam_TPS03	TPS-a	Chr2	40454305	40461481	-
Ccam02g01719	Ccam_TPS04	TPS-a	Chr2	40468933	40482226	-
Ccam02g01720	Ccam_TPS05	TPS-a	Chr2	40504311	40510373	-
Ccam02g01722	Ccam_TPS06	TPS-a	Chr2	40553796	40566733	-
Ccam02g01723	Ccam_TPS07	TPS-a	Chr2	40577132	40593412	-
Ccam02g01836	Ccam_TPS08	TPS-a	Chr2	42442906	42449115	+
Ccam02g02854	Ccam_TPS09	TPS-b	Chr2	57237866	57251854	-
Ccam02g02858	Ccam_TPS10	TPS-b	Chr2	57306478	57313760	-
Ccam03g01899	Ccam_TPS11	TPS-b	Chr3	28463936	28468341	+
Ccam04g02374	Ccam_TPS12	TPS-b	Chr4	33847103	33853544	+
Ccam04g02375	Ccam_TPS13	TPS-b	Chr4	33876279	33882875	+
Ccam04g02379	Ccam_TPS14	TPS-b	Chr4	33933570	33940022	+
Ccam04g02395	Ccam_TPS15	TPS-b	Chr4	34351467	34363629	+
Ccam04g02396	Ccam_TPS16	TPS-b	Chr4	34371607	34376086	+
Ccam04g02399	Ccam_TPS17	TPS-b	Chr4	34423832	34441009	+
Ccam04g02400	Ccam_TPS18	TPS-b	Chr4	34462819	34471019	+
Ccam07g00015	Ccam_TPS19	TPS-f	Chr7	465446	474652	-
Ccam07g00016	Ccam_TPS20	TPS-f	Chr7	502019	538647	-
Ccam07g00288	Ccam_TPS21	TPS-g	Chr7	5009917	5012994	+
Ccam07g00289	Ccam_TPS22	TPS-b	Chr7	5022630	5026599	-
Ccam07g00290	Ccam_TPS23	TPS-b	Chr7	5062015	5084860	-
Ccam07g00291	Ccam_TPS24	TPS-b	Chr7	5091050	5108338	-
Ccam07g00292	Ccam_TPS25	TPS-b	Chr7	5127263	5131048	-
Ccam07g00293	Ccam_TPS26	TPS-b	Chr7	5132678	5140381	-
Ccam07g00294	Ccam_TPS27	TPS-b	Chr7	5162112	5174886	-
Ccam07g00295	Ccam_TPS28	TPS-b	Chr7	5191018	5196374	-
Ccam07g00297	Ccam_TPS29	TPS-b	Chr7	5212234	5221988	-
Ccam07g00298	Ccam_TPS30	TPS-b	Chr7	5242802	5257099	-
Ccam07g00300	Ccam_TPS31	TPS-b	Chr7	5275026	5286080	-
Ccam07g00302	Ccam_TPS32	TPS-b	Chr7	5376992	5399421	+
Ccam07g00303	Ccam_TPS33	TPS-b	Chr7	5405217	5415982	+
Ccam07g00304	Ccam_TPS34	TPS-b	Chr7	5430479	5439718	+
Ccam07g00306	Ccam_TPS35	TPS-b	Chr7	5467795	5470316	+
Ccam07g00307	Ccam_TPS36	TPS-b	Chr7	5479003	5493832	+
Ccam07g00311	Ccam_TPS37	TPS-b	Chr7	5587710	5593234	+
Ccam07g00328	Ccam_TPS38	TPS-a	Chr7	5838456	5841862	-
Ccam07g00330	Ccam_TPS39	TPS-a	Chr7	5866524	5868350	-
Ccam07g00331	Ccam_TPS40	TPS-a	Chr7	5893747	5896662	-
Ccam07g00332	Ccam_TPS41	TPS-a	Chr7	5908433	5909254	-
Ccam07g00333	Ccam_TPS42	TPS-a	Chr7	5909655	5911477	-
Ccam07g00334	Ccam_TPS43	TPS-a	Chr7	5942566	5945455	-
Ccam07g00335	Ccam_TPS44	TPS-a	Chr7	5960681	5964301	-
Ccam07g00342	Ccam_TPS45	TPS-b	Chr7	6112560	6116471	+
Ccam07g00356	Ccam_TPS46	TPS-b	Chr7	6375787	6379875	+
Ccam07g00373	Ccam_TPS47	TPS-b	Chr7	6607861	6611527	+
Ccam07g00665	Ccam_TPS48	TPS-e	Chr7	12430624	12445204	+
Ccam07g00666	Ccam_TPS49	TPS-e	Chr7	12529413	12536784	+
Ccam10g00138	Ccam_TPS50	TPS-b	Chr10	4512160	4519275	+
Ccam10g00784	Ccam_TPS51	TPS-a	Chr10	24323365	24328804	-
Ccam10g00788	Ccam_TPS52	TPS-a	Chr10	24380897	24386768	-
Ccam10g00790	Ccam_TPS53	TPS-a	Chr10	24411001	24416465	-
Ccam10g00799	Ccam_TPS54	TPS-a	Chr10	24564070	24578826	+
Ccam10g00800	Ccam_TPS55	TPS-a	Chr10	24625765	24632844	+
Ccam10g00802	Ccam_TPS56	TPS-a	Chr10	24660919	24671658	-
Ccam10g00803	Ccam_TPS57	TPS-a	Chr10	24698144	24710338	+
Ccam10g00804	Ccam_TPS58	TPS-a	Chr10	24722689	24731806	+
Ccam10g00809	Ccam_TPS59	TPS-b	Chr10	24874741	24884143	-
Ccam10g00811	Ccam_TPS60	TPS-b	Chr10	24905613	24914964	-
Ccam10g00813	Ccam_TPS61	TPS-b	Chr10	24931074	24950634	-
Ccam10g00816	Ccam_TPS62	TPS-b	Chr10	24999673	25013215	-
Ccam10g00819	Ccam_TPS63	TPS-b	Chr10	25064266	25084465	-
Ccam10g00820	Ccam_TPS64	TPS-b	Chr10	25088316	25095442	-
Ccam10g00821	Ccam_TPS65	TPS-b	Chr10	25111427	25122842	-
Ccam10g00828	Ccam_TPS66	TPS-b	Chr10	25318704	25324022	+
Ccam10g00838	Ccam_TPS67	TPS-b	Chr10	25700026	25707498	+
Ccam10g00839	Ccam_TPS68	TPS-b	Chr10	25777801	25785285	+
Ccam10g00840	Ccam_TPS69	TPS-b	Chr10	25856807	25872220	+
Ccam10g00841	Ccam_TPS70	TPS-b	Chr10	25951250	25958551	+
Ccam10g00845	Ccam_TPS71	TPS-b	Chr10	26027434	26039304	-
Ccam10g00847	Ccam_TPS72	TPS-g	Chr10	26064240	26072049	-
Ccam10g00850	Ccam_TPS73	TPS-g	Chr10	26168152	26181021	-
Ccam10g00895	Ccam_TPS74	TPS-b	Chr10	26919808	26928983	-
Ccam11g00173	Ccam_TPS75	TPS-a	Chr11	2348631	2355734	-
Ccam12g00522	Ccam_TPS76	TPS-f	Chr12	7217664	7224388	-
Ccam12g00530	Ccam_TPS77	TPS-f	Chr12	7322286	7327869	+
Ccam12g00531	Ccam_TPS78	TPS-f	Chr12	7335154	7340704	+
Ccam12g00532	Ccam_TPS79	TPS-f	Chr12	7350386	7359416	+

## Sheet: Table S7
Table S7. Main aromatic compounds of different tissues in Cinnamomum camphora.
Tissue	Compound name	Retention time (min)	CAS	Molecular formula	Peak area	Matching factor
Stem	α-Pinene	5.8121	7785-70-8	C10H16	2.60387e+07	92.1
	Sabinene	6.6349	3387-41-5	C10H16	2.86704e+07	93.9
	Eucalyptol	7.7015	470-82-6	C10H18O	2.60223e+07	89.8
	3-Carene	8.0758	13466-78-9	C10H16	3.3202e+07	96.9
	(+)-2-Bornanone	9.9137	464-49-3	C10H16O	1.13612e+08	97
	γ-Elemene	13.3535	29873-99-2	C15H24	1.28073e+07	96.3
	Copaene	14.0232	3856-25-5	C15H24	5.78025e+07	97.3
	Bicyclosesquiphellandrene	14.2463	54324-03-7	C15H24	14430492	84.7
	β-Elemene	14.2736	515-13-9	C15H24	2.17786e+07	80.1
	Caryophyllene	14.7659	87-44-5	C15H24	2.01248e+08	97.6
	Bicyclogermacrene	14.9322	24703-35-3	C15H24	6.20139e+06	89.9
	β-Copaene	15.7259	18252-44-3	C15H24	2.27932e+07	97.6
	β-selinene	15.8189	17066-67-0	C15H24	6.98414e+07	98.6
	δ-Cadinene	16.3394	483-76-1	C15H24	1.31156e+07	95.9
	Caryophyllene Oxide	17.2882	1139-30-6	C15H24O	1.28916e+06	95.6
Leaf	α-Pinene	5.8003	7785-70-8	C10H16	1.22921e+07	91.1
	2-Bornene	6.0735	464-17-5	C10H16	1.18528e+08	82.4
	Sabinene	6.6478	3387-41-5	C10H16	9.8132e+06	93.4
	Eucalyptol	7.7116	470-82-6	C10H18O	1.37506e+07	82.4
	(+)-4-Carene	8.0408	29050-33-7	C10H16	1.28988e+06	93.6
	(+)-2-Bornanone	9.9159	464-49-3	C10H16O	1.64908e+08	96.9
	(-)-Borneol	10.3506	464-45-9	C10H18O	2.02558e+06	93.9
	γ-Elemene	13.3533	29873-99-2	C15H24	1.63282e+07	96.2
	Copaene	14.0212	3856-25-5	C15H24	2.90243e+06	97
	β-Elemene	14.2728	515-13-9	C15H24	5.10057e+06	92.2
	Caryophyllene	14.7531	87-44-5	C15H24	3.76887e+07	98.1
	β-Copaene	15.7241	18252-44-3	C15H24	5.95545e+06	97.4
	β-selinene	15.8151	17066-67-0	C15H24	1.33424e+07	98.4
	Bicyclogermacrene	15.9599	24703-35-3	C15H24	2.55742e+07	97.3
	δ-Cadinene	16.342	483-76-1	C15H24	500568	86.4
Flower	α-Thujene	5.7641	2867-05-02	C10H16	1.47146e+08	93.9
	α-Phellandrene	6.5712	99-83-2	C10H16	3.74279e+08	89.2
	β-Myrcene	6.8983	123-35-3	C10H16	2.54314e+07	85.5
	Eucalyptol	7.7332	470-82-6	C10H18O	1.34699e+09	95.7
	3-Carene	8.0358	13466-78-9	C10H16	2.74196e+08	97.5
	Linalool	9.056	78-70-6	C10H18O	2.49949e+08	96.2
	cis-alloocimene	9.6027	7216-56-0	C10H16	1.19354e+07	96.4
	α-Terpineol	10.7879	10482-56-1	C10H18O	3.31503e+07	97.6
	Methyl Salicylate	10.9055	119-36-8	C8H8O3	3.707e+07	96.7
	γ-Elemene	13.3576	29873-99-2	C15H24	9.64977e+07	96
	Copaene	14.0222	3856-25-5	C15H24	17062330	97.3
	β-Elemene	14.2757	515-13-9	C15H24	1.87822e+07	88.8
	Caryophyllene	14.796	87-44-5	C15H24	4.90883e+08	96.9
	Alloaromadendrene	15.4196	25246-27-9	C15H24	5.79855e+06	94
	β-Copaene	15.7296	18252-44-3	C15H24	6.01453e+07	98.1
	Bicyclogermacrene	15.9704	24703-35-3	C15H24	1.11503e+08	97.9
	Caryophyllene Oxide	17.2914	1139-30-6	C15H24O	3.48418e+06	95.6

## Sheet: Table S8
Table S8. List of the 75 resequenced Cinnamomum camphora accessions.
Accession ID	Accession Name	Group information*	Origin	mapping ratio
609TR_L01_95	TM212547-1	group1	Hangzhou, Zhejiang	0.9617
609TR_L01_98	TM212551-1	group1	Hangzhou, Zhejiang	0.9804
09TR_L01_100	TM212553-1	group1	Hangzhou, Zhejiang	0.9752
09TR_L01_101	TM212554-1	group1	Hangzhou, Zhejiang	0.9743
09TR_L01_122	TM212560-1	group1	Hangzhou, Zhejiang	0.9846
09TR_L01_125	TM212563-1	group1	Hangzhou, Zhejiang	0.9801
09TR_L01_127	TM212565-1	group1	Hangzhou, Zhejiang	98.12%
609TR_L01_25	TM212567-1	group1	Hangzhou, Zhejiang	0.976
609TR_L01_26	TM212568-1	group1	Hangzhou, Zhejiang	0.9815
609TR_L01_88	TM212539-1	group2	Hangzhou, Zhejiang	0.9793
609TR_L01_93	TM212545-1	group2	Hangzhou, Zhejiang	0.9801
609TR_L01_99	TM212552-1	group2	Hangzhou, Zhejiang	0.9799
09TR_L01_103	TM212557-1	group2	Hangzhou, Zhejiang	0.9819
09TR_L01_126	TM212564-1	group2	Hangzhou, Zhejiang	96.17%
609TR_L01_29	TM212571-1	group2	Hangzhou, Zhejiang	0.9779
609TR_L01_30	TM212573-1	group2	Hangzhou, Zhejiang	0.9784
609TR_L01_36	TM212579-1	group2	Hangzhou, Zhejiang	0.9852
609TR_L01_37	TM212580-1	group2	Hangzhou, Zhejiang	0.9835
609TR_L01_50	TM212587-1	group2	Hangzhou, Zhejiang	0.9793
09TR_L01_116	TM212592-1	group2	Hangzhou, Zhejiang	0.9813
609TR_L01_55	TM212593-1	group2	Hangzhou, Zhejiang	0.9764
609TR_L01_56	TM212594-1	group2	Hangzhou, Zhejiang	0.9724
669TR_L01_1	TM212595-1	group2	Hangzhou, Zhejiang	0.9816
CA072-01-R01	ccam	group2	Wuxue, Hubei	0.9853
485TR_L01_68	TM212501-1	group2	Hangzhou, Zhejiang	0.9683
485TR_L01_69	TM212503-1	group2	Hangzhou, Zhejiang	0.9668
485TR_L01_2	TM212505-1	group2	Hangzhou, Zhejiang	0.9519
485TR_L01_3	TM212507-1	group2	Hangzhou, Zhejiang	0.9571
609TR_L01_70	TM212508-1	group2	Hangzhou, Zhejiang	0.976
609TR_L01_71	TM212509-1	group2	Hangzhou, Zhejiang	0.9641
873TL_L01_71	TM212510-1	group2	Hangzhou, Zhejiang	0.9652
609TR_L01_72	TM212513-1	group2	Hangzhou, Zhejiang	0.9744
609TR_L01_73	TM212515-1	group2	Hangzhou, Zhejiang	0.9714
609TR_L01_74	TM212517-1	group2	Hangzhou, Zhejiang	0.9668
609TR_L01_75	TM212518-1	group2	Hangzhou, Zhejiang	0.9778
609TR_L01_76	TM212519-1	group2	Hangzhou, Zhejiang	0.957
609TR_L01_77	TM212523-1	group2	Hangzhou, Zhejiang	0.9766
609TR_L01_78	TM212524-1	group2	Hangzhou, Zhejiang	0.9611
609TR_L01_79	TM212525-1	group2	Hangzhou, Zhejiang	0.9782
609TR_L01_80	TM212526-1	group2	Hangzhou, Zhejiang	0.9761
485TR_L01_4	TM212528-1	group2	Hangzhou, Zhejiang	0.9841
609TR_L01_81	TM212530-1	group2	Hangzhou, Zhejiang	0.9485
609TR_L01_82	TM212532-1	group2	Hangzhou, Zhejiang	0.9564
609TR_L01_83	TM212533-1	group2	Hangzhou, Zhejiang	0.9724
609TR_L01_84	TM212534-1	group2	Hangzhou, Zhejiang	0.978
609TR_L01_85	TM212535-1	group2	Hangzhou, Zhejiang	0.9698
609TR_L01_86	TM212536-1	group2	Hangzhou, Zhejiang	0.9703
609TR_L01_87	TM212537-1	group2	Hangzhou, Zhejiang	0.9792
609TR_L01_89	TM212541-1	group2	Hangzhou, Zhejiang	0.9659
609TR_L01_90	TM212542-1	group2	Hangzhou, Zhejiang	97.21%
609TR_L01_91	TM212543-1	group2	Hangzhou, Zhejiang	96.86%
609TR_L01_92	TM212544-1	group2	Hangzhou, Zhejiang	0.9684
609TR_L01_94	TM212546-1	group2	Hangzhou, Zhejiang	0.9791
609TR_L01_96	TM212548-1	group2	Hangzhou, Zhejiang	0.9813
609TR_L01_97	TM212550-1	group2	Hangzhou, Zhejiang	0.982
09TR_L01_102	TM212555-1	group2	Hangzhou, Zhejiang	0.9807
09TR_L01_104	TM212558-1	group2	Hangzhou, Zhejiang	0.9704
09TR_L01_121	TM212559-1	group2	Hangzhou, Zhejiang	0.9721
09TR_L01_123	TM212561-1	group2	Hangzhou, Zhejiang	98.32%
09TR_L01_124	TM212562-1	group2	Hangzhou, Zhejiang	0.9819
09TR_L01_128	TM212566-1	group2	Hangzhou, Zhejiang	0.9823
09TR_L01_117	TM212569-1	group2	Hangzhou, Zhejiang	0.9818
609TR_L01_28	TM212570-1	group2	Hangzhou, Zhejiang	0.9716
09TR_L01_114	TM212574-1	group2	Hangzhou, Zhejiang	0.9813
609TR_L01_32	TM212575-1	group2	Hangzhou, Zhejiang	98.02%
485TR_L01_33	TM212576-1	group2	Hangzhou, Zhejiang	0.9795
485TR_L01_34	TM212577-1	group2	Hangzhou, Zhejiang	0.9809
609TR_L01_35	TM212578-1	group2	Hangzhou, Zhejiang	0.9826
609TR_L01_38	TM212581-1	group2	Hangzhou, Zhejiang	0.9831
609TR_L01_39	TM212582-1	group2	Hangzhou, Zhejiang	0.9791
09TR_L01_115	TM212585-1	group2	Hangzhou, Zhejiang	0.9766
609TR_L01_49	TM212586-1	group2	Hangzhou, Zhejiang	98.40%
609TR_L01_51	TM212588-1	group2	Hangzhou, Zhejiang	0.9777
609TR_L01_52	TM212589-1	group2	Hangzhou, Zhejiang	0.9761
609TR_L01_53	TM212590-1	group2	Hangzhou, Zhejiang	0.9777
Cinnamomum kanehirae	SRR14962704	outgroup	NCBI SRA/SRR14962704	0.8079
Note: * Group information was extracted from Fig. 4a.

## Sheet: Table S9
Table S9. Protein-coding genes under strong balancing selection.
Ccam_ID	TF_family	AT_subject_id	At_Genename	AT_evalue	seed_ortholog	evalue	score	best.tax.lvl	Preferred_name	GO.terms	EC.number	KEGG.KO	KEGG.pathway	KEGG.module	KEGG.reaction	KEGG.rclass	BRITE	KEGG.TC	CAZy	BiGG.reaction	annot.lvl	matching.OGs	Best.OG	COG.cat	description
Ccam01g01806	B3	AT3G18990.1	REM39 VRN1	6e-23	42345.XP_008810645.1	1.2e-50	207.2	Liliopsida
Ccam09g00891	B3	AT2G28350.1	ARF10	2e-54	102107.XP_008245240.1	1.3e-47	196.1	fabids													Viridiplantae	37KN9@33090,3G7WM@35493,4JF18@91835,COG2124@1,KOG0157@2759	NA|NA|NA	Q	Cytochrome p450
Ccam02g03418	bHLH	AT2G42280.1		6e-85	4432.XP_010257364.1	8.1e-108	397.5	Streptophyta
Ccam02g03454	bHLH	AT2G42280.1		2e-85	4432.XP_010257364.1	2.1e-108	399.4	Streptophyta													Viridiplantae	29VFE@1,2RXKY@2759,37U03@33090,3GHF1@35493	NA|NA|NA	S	INO80 complex subunit D-like
Ccam04g02124	bHLH	AT1G68810.1		1e-86	29730.Gorai.008G186700.1	5e-94	351.3	Streptophyta													Viridiplantae	28I7G@1,2QQHQ@2759,37RPF@33090,3GCJX@35493	NA|NA|NA
Ccam04g02631	bHLH	AT3G26744.1		2e-140	4432.XP_010250549.1	3.4e-171	608.2	Streptophyta													Viridiplantae	28I7G@1,2QQHQ@2759,37RPF@33090,3GCJX@35493,4JRDC@91835	NA|NA|NA
Ccam04g02708	bHLH	AT1G49770.1		2e-52	4432.XP_010263710.1	1.4e-55	223.4	Streptophyta
Ccam08g00015	bHLH	AT3G47710.1	BHLH161 BNQ3	5e-35	3659.XP_004138158.1	1.4e-30	138.7	fabids													Viridiplantae	37Q5B@33090,3GFGB@35493,3HYZU@3699,KOG2088@1,KOG2088@2759	NA|NA|NA	IOT	lipase class 3 family protein
Ccam11g00764	bHLH	AT1G68920.1		5e-86	4432.XP_010261463.1	2.7e-124	452.6	Streptophyta
Ccam05g01750	C2H2	AT1G03840.1	MGP	2e-57	42345.XP_008800156.1	3.2e-202	712.2	Liliopsida
Ccam06g02259	C2H2	AT4G02670.1		8e-119	4432.XP_010279249.1	5.6e-127	461.1	Streptophyta
Ccam11g00056	CAMTA	AT5G64220.1		0	42345.XP_008793313.1	1.6e-300	1038.9	Liliopsida
Ccam10g00583	Dof	AT5G60200.1	TMO6	3e-34	29730.Gorai.009G168300.1	7.4e-53	214.5	Streptophyta													Eukaryota	KOG4658@1,KOG4658@2759	NA|NA|NA	S	ADP binding
Ccam04g02654	E2F/DP	AT5G22220.2		2e-153	4432.XP_010262959.1	2.3e-193	681.8	Streptophyta													Eukaryota	KOG4658@1,KOG4658@2759	NA|NA|NA	S	ADP binding
Ccam02g01416	ERF	AT4G17490.1		5e-13	29760.VIT_16s0013g01090.t01	4e-10	71.2	Streptophyta													Viridiplantae	2CMKD@1,2QQNY@2759,37P1C@33090,3G7WY@35493	NA|NA|NA	S	leucine-rich repeat extensin-like protein
Ccam04g02592	FAR1	AT4G15090.1		7e-37	3760.EMJ20942	9.5e-67	260.8	Streptophyta													Viridiplantae	37HGG@33090,3GB72@35493,3KPDK@4447,COG0308@1,KOG1046@2759	NA|NA|NA	EO	Peptidase family M1 domain
Ccam12g01576	FAR1	AT4G15090.1		5e-37	3760.EMJ20942	1.3e-66	260	Streptophyta													Viridiplantae	37MT0@33090,3G9ID@35493,COG0123@1,KOG1342@2759	NA|NA|NA	B	Belongs to the histone deacetylase family. HD Type 1 subfamily
Ccam01g01772	G2-like	AT1G61580.1	ARP2 RPL3B	3e-36	42345.XP_008803666.1	1.3e-33	149.4	Liliopsida				ko:K02925	ko03010,map03010	M00177			br01610,ko00000,ko00001,ko00002,ko03011				Viridiplantae	37JN7@33090,3GAV6@35493,4JRD2@91835,KOG4658@1,KOG4658@2759	NA|NA|NA	T	Belongs to the disease resistance NB-LRR family
Ccam01g02172	G2-like	AT1G01320.1		2e-10	3711.Bra039364.1-P	1.3e-06	60.1	Brassicales
Ccam07g00438	G2-like	AT5G06800.1		1e-23	218851.Aquca_009_00165.1	6.1e-26	124.4	Streptophyta
Ccam04g02714	GRAS	AT1G63100.1		5e-66	29760.VIT_02s0025g04000.t01	7.2e-64	250.8	Streptophyta		GO:0003674,GO:0003676,GO:0003677,GO:0003700,GO:0005488,GO:0005575,GO:0005622,GO:0005623,GO:0005634,GO:0006355,GO:0008150,GO:0009889,GO:0009966,GO:0009967,GO:0010468,GO:0010556,GO:0010646,GO:0010647,GO:0019219,GO:0019222,GO:0023051,GO:0023056,GO:0031323,GO:0031326,GO:0043226,GO:0043227,GO:0043229,GO:0043231,GO:0043565,GO:0044424,GO:0044464,GO:0048518,GO:0048522,GO:0048583,GO:0048584,GO:0050789,GO:…
Ccam06g00237	MIKC_MAD	AT4G18960.1	AG	1e-110	4432.XP_010272685.1	2.2e-101	375.2	Streptophyta													Viridiplantae	37M78@33090,3GDJ8@35493,4JT2M@91835,KOG0264@1,KOG0264@2759	NA|NA|NA	B	Histone-binding protein RBBP4 or subunit C of CAF1 complex
Ccam06g02078	MIKC_MAD	AT2G45660.1		6e-63	4432.XP_010272601.1	5.1e-56	224.6	Streptophyta													Viridiplantae	2QQEW@2759,37HW6@33090,3G7JQ@35493,COG0515@1	NA|NA|NA	T	G-type lectin S-receptor-like serine threonine-protein kinase
Ccam06g02069	M-type_M	AT2G45660.1		8e-31	3694.POPTR_0014s07020.1	6.8e-22	110.2	fabids													Viridiplantae	2QQEW@2759,37HW6@33090,3G7JQ@35493,COG0515@1	NA|NA|NA	T	G-type lectin S-receptor-like serine threonine-protein kinase
Ccam06g02074	M-type_M	AT2G45660.1		4e-31	3847.GLYMA09G40230.4	1.4e-20	105.1	fabids													Viridiplantae	2QQEW@2759,37HW6@33090,3G7JQ@35493,COG0515@1	NA|NA|NA	T	G-type lectin S-receptor-like serine threonine-protein kinase
Ccam06g02371	M-type_M	AT2G24840.1		4e-48	4432.XP_010277267.1	6.9e-52	210.7	Streptophyta													Viridiplantae	2QQEW@2759,37HW6@33090,3G7JQ@35493,3KMDR@4447,COG0515@1	NA|NA|NA	T	Serine threonine-protein kinase
Ccam03g00006	MYB	AT5G15310.1		4e-111	4432.XP_010258286.1	2.3e-106	392.5	Streptophyta													Viridiplantae	2QQEW@2759,37HW6@33090,3G7JQ@35493,COG0515@1	NA|NA|NA	T	G-type lectin S-receptor-like serine threonine-protein kinase
Ccam04g02712	MYB	AT4G38620.1		3e-96	42345.XP_008783376.1	2.6e-84	318.5	Liliopsida													Viridiplantae	2QQEW@2759,37HW6@33090,3G7JQ@35493,3KMDR@4447,COG0515@1	NA|NA|NA	T	Serine threonine-protein kinase
Ccam02g01259	MYB_rela	AT1G49950.3		1e-82	4432.XP_010263289.1	3.4e-87	328.2	Streptophyta													Viridiplantae	2QQEW@2759,37HW6@33090,3G7JQ@35493,4JS4D@91835,COG0515@1	NA|NA|NA	T	G-type lectin S-receptor-like serine threonine-protein kinase
Ccam07g00046	ZF-HD	AT1G74660.1	MIF1	1e-26	218851.Aquca_004_00620.1	5.6e-54	220.7	Streptophyta													Viridiplantae	2QQEW@2759,37HW6@33090,3G7JQ@35493,COG0515@1	NA|NA|NA	T	G-type lectin S-receptor-like serine threonine-protein kinase
Ccam01g00001																					Viridiplantae	2QQEW@2759,37HW6@33090,3G7JQ@35493,3KMDR@4447,COG0515@1	NA|NA|NA	T	Serine threonine-protein kinase
Ccam01g00002		AT5G05690.1		0	102107.XP_008233747.1	3.7e-184	651.4	fabids	CPD	GO:0000003,GO:0003006,GO:0003674,GO:0003824,GO:0004497,GO:0006629,GO:0006694,GO:0007275,GO:0008150,GO:0008152,GO:0008202,GO:0008610,GO:0009058,GO:0009314,GO:0009411,GO:0009416,GO:0009555,GO:0009628,GO:0009653,GO:0009791,GO:0009908,GO:0009909,GO:0009911,GO:0009987,GO:0010208,GO:0010224,GO:0010268,GO:0010584,GO:0010817,GO:0010927,GO:0016043,GO:0016125,GO:0016128,GO:0016129,GO:0016131,GO:0016132,GO:…		ko:K09588	ko00905,ko01110,map00905,map01110	M00371			ko00000,ko00001,ko00002,ko00199,ko01000				Viridiplantae	2QQEW@2759,37HW6@33090,3G7JQ@35493,4JRYI@91835,COG0515@1	NA|NA|NA	T	G-type lectin S-receptor-like serine threonine-protein kinase
Ccam01g00159
Ccam01g00160		AT2G31600.1		6e-28	4432.XP_010268295.1	1e-23	115.9	Streptophyta				ko:K18401					ko00000,ko03036				Viridiplantae	2CMAF@1,2QPSZ@2759,37MPA@33090,3G74I@35493	NA|NA|NA	K	Telomere repeat-binding protein
Ccam01g00161		AT2G43250.1		9e-83	29760.VIT_05s0124g00580.t01	2.1e-74	285.8	Streptophyta
Ccam01g00162		AT2G43250.1		1e-57	3983.cassava4.1_003503m	8e-64	250.8	fabids
Ccam01g00163																					Viridiplantae	37NWD@33090,3G8NS@35493,3KSDS@4447,KOG3226@1,KOG3226@2759	NA|NA|NA	L	twin BRCT domain
Ccam01g00190		AT1G05785.1		2e-12	59689.fgenesh1_pm.C_scaffold_1000440	6.4e-10	70.9	Brassicales		GO:0001505,GO:0001676,GO:0005575,GO:0005622,GO:0005623,GO:0005634,GO:0005886,GO:0006082,GO:0006629,GO:0006631,GO:0006690,GO:0007275,GO:0007399,GO:0007405,GO:0008150,GO:0008152,GO:0008283,GO:0009058,GO:0009987,GO:0016020,GO:0019369,GO:0019752,GO:0022008,GO:0030154,GO:0032501,GO:0032502,GO:0032787,GO:0033559,GO:0042133,GO:0042136,GO:0043226,GO:0043227,GO:0043229,GO:0043231,GO:0043436,GO:0044237,GO:…		ko:K13806	ko04723,ko04745,ko04925,map04723,map04745,map04925				ko00000,ko00001,ko01000
Ccam01g00191																					Viridiplantae	37IW6@33090,3GFKF@35493,3HN6W@3699,COG0585@1,KOG2339@2759	NA|NA|NA	S	Pseudouridine synthase
Ccam01g00192																					Viridiplantae	37RRH@33090,3GPWI@35493,44Q6H@71274,COG2801@1,KOG0017@2759	NA|NA|NA	P	DNA RNA polymerases superfamily protein
Ccam01g00193																					Viridiplantae	37RRH@33090,COG2801@1,KOG0017@2759	NA|NA|NA	I	DNA RNA polymerases superfamily protein
Ccam01g00194																					Viridiplantae	37RRH@33090,3G8MV@35493,COG2801@1,KOG0017@2759	NA|NA|NA	L	DNA RNA polymerases superfamily protein
Ccam01g00195		AT5G43740.1		5e-26	4432.XP_010271829.1	2.5e-42	179.5	Eukaryota		GO:0005575,GO:0005623,GO:0005886,GO:0006950,GO:0006952,GO:0007154,GO:0007165,GO:0008150,GO:0009987,GO:0016020,GO:0023052,GO:0044464,GO:0050789,GO:0050794,GO:0050896,GO:0051716,GO:0065007,GO:0071944
Ccam01g00196		AT1G12210.1		4e-10	4432.XP_010271829.1	1.7e-29	136.7	Eukaryota		GO:0005575,GO:0005623,GO:0005886,GO:0006950,GO:0006952,GO:0007154,GO:0007165,GO:0008150,GO:0009987,GO:0016020,GO:0023052,GO:0044464,GO:0050789,GO:0050794,GO:0050896,GO:0051716,GO:0065007,GO:0071944											Viridiplantae	37SYT@33090,3G9MH@35493,COG0143@1,KOG1247@2759,KOG2241@2759	NA|NA|NA	J	Belongs to the class-I aminoacyl-tRNA synthetase family
Ccam01g00794		AT4G29240.1		1e-152	4432.XP_010267100.1	9.3e-57	227.6	Streptophyta
Ccam01g00795		AT1G63770.5		0	42345.XP_008787424.1	0	1602.8	Liliopsida													Viridiplantae	2ED2C@1,2SIT0@2759,37Y2Q@33090,3GMXM@35493,4JRY8@91835	NA|NA|NA	S	TdcA1-ORF2 protein
Ccam01g00796		AT4G38130.1		0	29760.VIT_14s0006g01820.t01	1.4e-252	878.6	Streptophyta													Viridiplantae	37JSY@33090,3GDS5@35493,3KQPS@4447,COG0087@1,KOG0746@2759	NA|NA|NA	J	Belongs to the universal ribosomal protein uL3 family
Ccam01g00831		AT5G35450.1		3e-06	3656.XP_008461435.1	1.6e-10	73.2	fabids													Viridiplantae	37NJF@33090,3GESY@35493,3I7JP@38820,3KM9A@4447,KOG1072@1,KOG1072@2759	NA|NA|NA	S	Galactose oxidase, central domain
Ccam01g00832																					Viridiplantae	28S1W@1,2QYR9@2759,37T5D@33090,3G9GY@35493	NA|NA|NA
Ccam01g00833
Ccam01g00834																					Viridiplantae	37HPB@33090,3GCX6@35493,COG3569@1,KOG0981@2759	NA|NA|NA	L	dna topoisomerase
Ccam01g00835		AT2G19520.1		1e-43	102107.XP_008228297.1	5.1e-34	149.8	fabids				ko:K10752	ko04218,map04218				ko00000,ko00001,ko03036				Viridiplantae	2CMTP@1,2QRWT@2759,37MRT@33090,3G7UK@35493	NA|NA|NA
Ccam01g01052		AT5G60900.1		5e-52	3641.EOY32493	1e-92	347.4	Streptophyta
Ccam01g01053		AT5G60900.1		3e-65	2711.XP_006494277.1	8.2e-122	444.5	Streptophyta
Ccam01g01054		AT5G60900.1		6e-27	3641.EOY32493	4.9e-60	238	Streptophyta
Ccam01g01055		AT5G60900.1		1e-45	42345.XP_008777244.1	2e-92	346.7	Liliopsida													Viridiplantae	37TSY@33090,3GHYR@35493,KOG4197@1,KOG4197@2759	NA|NA|NA	S	Reticulon-like protein
Ccam01g01056		AT5G60900.1		6e-39	3641.EOY32493	5.6e-79	301.2	Streptophyta													Viridiplantae	2CPMB@1,2R217@2759,383PY@33090,3GQRU@35493	NA|NA|NA
Ccam01g01057		AT5G60900.1		1e-45	42345.XP_008777244.1	2e-92	346.7	Liliopsida
Ccam01g01058		AT5G60900.1		5e-179	102107.XP_008231372.1	1.6e-231	809.3	fabids													Viridiplantae	37NTW@33090,3GAT4@35493,COG4240@1,KOG2878@2759	NA|NA|NA	S	D-glycerate 3-kinase
Ccam01g01059		AT5G60900.1		6e-39	3641.EOY32493	5.6e-79	301.2	Streptophyta
Ccam01g01060		AT5G60900.1		1e-45	42345.XP_008777244.1	2e-92	346.7	Liliopsida													Viridiplantae	37M1D@33090,3GCV5@35493,COG2801@1,KOG0017@2759	NA|NA|NA	O	DNA RNA polymerases superfamily protein
Ccam01g01061		AT5G60900.1		6e-127	3988.XP_002513435.1	9.1e-185	653.7	fabids													Viridiplantae	37S9H@33090,3GGQA@35493,KOG4197@1,KOG4197@2759	NA|NA|NA	U	Pentatricopeptide repeat-containing protein
Ccam01g01674
Ccam01g01675		AT3G12560.1		3e-24	4432.XP_010262528.1	1.1e-32	146.4	Streptophyta
Ccam01g01676																					Viridiplantae	2AT3D@1,2RZR8@2759,37V0V@33090,3GRFH@35493,3KNUK@4447	NA|NA|NA	K	B3 domain-containing protein
Ccam01g01677
Ccam01g01756		AT1G80420.1	ATXRCC1	1e-103	42345.XP_008785963.1	2.7e-101	375.6	Liliopsida		GO:0000726,GO:0001666,GO:0003674,GO:0003676,GO:0003677,GO:0003690,GO:0005488,GO:0005575,GO:0005622,GO:0005623,GO:0005634,GO:0006139,GO:0006259,GO:0006266,GO:0006281,GO:0006284,GO:0006302,GO:0006303,GO:0006304,GO:0006725,GO:0006807,GO:0006950,GO:0006974,GO:0008150,GO:0008152,GO:0009628,GO:0009893,GO:0009987,GO:0010033,GO:0010385,GO:0010562,GO:0010604,GO:0010921,GO:0010922,GO:0019219,GO:0019220,GO:…		ko:K10803	ko03410,map03410	M00296			ko00000,ko00001,ko00002,ko03400
Ccam01g01757
Ccam01g01758		AT3G04820.1		2e-17	28532.XP_010550930.1	2.4e-14	85.5	Brassicales													Viridiplantae	37SNQ@33090,3GHRQ@35493,3HVU8@3699,COG2801@1,KOG0017@2759,KOG1334@1,KOG1334@2759	NA|NA|NA	L	GAG-pre-integrase domain
Ccam01g01763		AT2G33630.1		0.83	4096.XP_009780488.1	1.6e-25	121.7	asterids													Viridiplantae	2EZIS@1,2T0V9@2759,38292@33090,3GRTX@35493	NA|NA|NA
Ccam01g01764		AT5G35430.1		0.5	71139.XP_010030649.1	7.6e-35	153.7	Viridiplantae													Viridiplantae	2D33Y@1,2SQ52@2759,37ZZY@33090,3GPS6@35493	NA|NA|NA
Ccam01g01765		ATMG00860.1		3e-23	3641.EOY03326	4.3e-141	508.1	Streptophyta													Viridiplantae	37J9W@33090,3G8C0@35493,COG3491@1,KOG0143@2759	NA|NA|NA	Q	Belongs to the iron ascorbate-dependent oxidoreductase family
Ccam01g01768																					Viridiplantae	37TFM@33090,3GDYU@35493,KOG2701@1,KOG2701@2759	NA|NA|NA	S	Coiled-coil domain-containing protein
Ccam01g01769		AT4G13780.1		5e-18	2711.XP_006489841.1	3.4e-16	90.5	Streptophyta			6.1.1.10	ko:K01874	ko00450,ko00970,map00450,map00970	M00359,M00360	R03659,R04773	RC00055,RC00523	ko00000,ko00001,ko00002,ko01000,ko01007,ko03016				Viridiplantae	37HIT@33090,3G7X5@35493,COG5169@1,KOG0627@2759	NA|NA|NA	K	Heat stress transcription factor
Ccam01g01770																					Viridiplantae	28PWY@1,2QWJJ@2759,37NQA@33090,3G852@35493,3KVXC@4447	NA|NA|NA	S	Transposase family tnp2
Ccam01g01771		AT5G26850.1		0.098	3880.AES74847	9.1e-12	77.4	fabids													Viridiplantae	37R6P@33090,3G8BW@35493,4JN0G@91835,COG2801@1,KOG0017@2759	NA|NA|NA	L	Uncharacterized protein K02A2.6-like
Ccam01g01776		AT1G51540.1		4e-29	4565.Traes_2BL_7D8F45AF6.1	1.3e-25	122.1	Poales													Viridiplantae	37R6P@33090,3G8BW@35493,4JN0G@91835,COG2801@1,KOG0017@2759	NA|NA|NA	L	Uncharacterized protein K02A2.6-like
Ccam01g01777		AT5G19970.1		1e-94	4432.XP_010254274.1	2.4e-143	515.4	Streptophyta
Ccam01g01783
Ccam01g01784		AT5G55310.1	TOP1 TOP1BET A	5e-22	218851.Aquca_013_00624.1	6.9e-23	114	Streptophyta	TOP1		5.99.1.2	ko:K03163					ko00000,ko01000,ko03032
Ccam01g01785		AT1G12790.1		4e-96	4432.XP_010249949.1	1.7e-91	342.4	Streptophyta		GO:0000003,GO:0000018,GO:0000280,GO:0000712,GO:0003006,GO:0006139,GO:0006259,GO:0006310,GO:0006725,GO:0006807,GO:0006996,GO:0007049,GO:0007059,GO:0007127,GO:0007131,GO:0007140,GO:0007275,GO:0007276,GO:0008150,GO:0008152,GO:0009555,GO:0009893,GO:0009987,GO:0010520,GO:0010564,GO:0010604,GO:0010638,GO:0010845,GO:0016043,GO:0019219,GO:0019222,GO:0019953,GO:0022402,GO:0022412,GO:0022414,GO:0031323,GO:…											Viridiplantae	37PSB@33090,3GAVD@35493,COG0652@1,KOG0865@2759	NA|NA|NA	O	Peptidyl-prolyl cis-trans isomerase
Ccam01g01786
Ccam01g01787
Ccam01g01788
Ccam01g01790		AT1G78895.1		1e-53	4432.XP_010263249.1	1.3e-45	189.9	Streptophyta
Ccam01g01791		AT3G61260.1		0.076	2711.XP_006491783.1	1.4e-08	67.4	Streptophyta
Ccam01g01792
Ccam01g01793		AT1G80380.2		0	218851.Aquca_020_00201.1	1.5e-173	615.9	Streptophyta	GLYK	GO:0003674,GO:0003824,GO:0004849,GO:0005575,GO:0005622,GO:0005623,GO:0005737,GO:0005829,GO:0006139,GO:0006206,GO:0006213,GO:0006220,GO:0006221,GO:0006222,GO:0006725,GO:0006753,GO:0006793,GO:0006796,GO:0006807,GO:0008150,GO:0008152,GO:0008655,GO:0008887,GO:0009058,GO:0009112,GO:0009116,GO:0009117,GO:0009119,GO:0009123,GO:0009124,GO:0009129,GO:0009130,GO:0009156,GO:0009161,GO:0009163,GO:0009165,GO:…	2.7.1.31	ko:K15918	ko00260,ko00561,ko00630,ko01100,ko01110,ko01130,ko01200,map00260,map00561,map00630,map01100,map01110,map01130,map01200	M00532	R01514	RC00002,RC00017	ko00000,ko00001,ko00002,ko01000
Ccam01g01794																					Viridiplantae	37JFK@33090,3GFWB@35493,COG5032@1,KOG0891@2759	NA|NA|NA	L	serine threonine-protein kinase
Ccam01g01795				NA	3641.EOY08377	3.1e-42	178.7	Streptophyta													Viridiplantae	2CM7N@1,2QPJ3@2759,37J80@33090,3GBWY@35493	NA|NA|NA	S	RecQ-mediated genome instability protein
Ccam01g01796		AT4G18750.1	DOT4	2e-145	218851.Aquca_015_00103.1	5.1e-201	707.6	Streptophyta				ko:K17710					ko00000,ko03016,ko03029
Ccam01g01797
Ccam01g01805
Ccam01g01807																					Viridiplantae	37HTP@33090,3GH6T@35493,COG0464@1,KOG0730@2759	NA|NA|NA	O	Belongs to the AAA ATPase family
Ccam01g01808																					Viridiplantae	37TXA@33090,3GHYP@35493,KOG1744@1,KOG1744@2759	NA|NA|NA	B	histone H2B
Ccam01g01811																					Viridiplantae	37UMT@33090,3GIMS@35493,KOG4198@1,KOG4198@2759	NA|NA|NA	S	RNA-binding protein
Ccam01g01812		AT4G23160.1	CRK8	1e-40	28532.XP_010520710.1	8.6e-144	517.7	Brassicales
Ccam01g01813		AT5G25940.1		1e-05	218851.Aquca_050_00057.1	1.2e-07	63.2	Streptophyta
Ccam01g01814		AT1G40087.1		3e-08	2711.XP_006475271.1	7.8e-13	81.6	Streptophyta													Viridiplantae	2QV7B@2759,37JRK@33090,3GBYN@35493,COG0748@1	NA|NA|NA	P	Protein of unknown function (DUF2470)
Ccam01g01815		AT1G15550.1	ATGA3OX1 GA3OX1 GA4	2e-134	4432.XP_010249916.1	5.4e-139	500.7	Streptophyta
Ccam01g01816		AT4G32560.1		1e-56	4432.XP_010249911.1	1.1e-71	276.9	Streptophyta													Viridiplantae	37RMI@33090,3GD0E@35493,KOG1584@1,KOG1584@2759	NA|NA|NA	S	Belongs to the sulfotransferase 1 family
Ccam01g01817		AT5G16820.1	ATHSF3 ATHSFA1 B HSF3 HSFA1B	0.003	4432.XP_010245198.1	1.2e-10	72.8	Streptophyta
Ccam01g01829				NA	42345.XP_008777946.1	2.1e-08	65.5	Liliopsida
Ccam01g01832		ATMG00860.1		1e-14	3750.XP_008378407.1	1.8e-281	975.3	fabids													Viridiplantae	2QV7B@2759,37JRK@33090,3GBYN@35493,COG0748@1	NA|NA|NA	P	Protein of unknown function (DUF2470)
Ccam01g01833		AT3G55130.1	ATWBC19 WBC19	0.25	57918.XP_004301673.1	1.7e-124	454.9	fabids													Viridiplantae	28KG7@1,2QSXE@2759,37K30@33090,3GGET@35493,3HQ28@3699	NA|NA|NA	K	MYB-CC type transfactor, LHEQLE motif
Ccam01g01834																					Viridiplantae	37RMI@33090,3GD0E@35493,KOG1584@1,KOG1584@2759	NA|NA|NA	S	Belongs to the sulfotransferase 1 family
Ccam01g01871
Ccam01g01872																					Viridiplantae	37RMI@33090,3GD0E@35493,KOG1584@1,KOG1584@2759	NA|NA|NA	S	Belongs to the sulfotransferase 1 family
Ccam01g01898		AT3G63400.1		1e-59	4432.XP_010249986.1	6.5e-63	249.2	Streptophyta		GO:0000413,GO:0003674,GO:0003755,GO:0003824,GO:0006464,GO:0006807,GO:0008150,GO:0008152,GO:0009987,GO:0016853,GO:0016859,GO:0018193,GO:0018208,GO:0019538,GO:0036211,GO:0043170,GO:0043412,GO:0044237,GO:0044238,GO:0044260,GO:0044267,GO:0071704,GO:0140096,GO:1901564	5.2.1.8	ko:K01802,ko:K09566					ko00000,ko01000,ko03041,ko03110				Viridiplantae	2QS7S@2759,37K5D@33090,3GC9E@35493,4JCYH@91835,COG1335@1	NA|NA|NA	Q	Isochorismatase family
Ccam01g01940																					Viridiplantae	37RWP@33090,3GA69@35493,COG1132@1,KOG0054@2759	NA|NA|NA	Q	ABC transporter C family member
Ccam01g01941
Ccam01g01942
Ccam01g01943																					Viridiplantae	37R6P@33090,3G8BW@35493,COG2801@1,KOG0017@2759	NA|NA|NA	E	Uncharacterized protein K02A2.6-like
Ccam01g01944																					Viridiplantae	37R6P@33090,3G8BW@35493,4JN0G@91835,COG2801@1,KOG0017@2759	NA|NA|NA	L	Uncharacterized protein K02A2.6-like
Ccam01g01945																					Viridiplantae	37R6P@33090,COG2801@1,KOG0017@2759	NA|NA|NA	E	Uncharacterized protein K02A2.6-like
Ccam01g01946
Ccam01g01947		AT1G50030.1	TOR	1e-11	2711.XP_006486869.1	3.2e-07	60.8	Streptophyta		GO:0000003,GO:0001067,GO:0001558,GO:0002682,GO:0002683,GO:0002697,GO:0002698,GO:0002831,GO:0002832,GO:0003006,GO:0003674,GO:0003676,GO:0003677,GO:0003824,GO:0004672,GO:0005488,GO:0005515,GO:0005575,GO:0005622,GO:0005623,GO:0005634,GO:0005737,GO:0005844,GO:0006139,GO:0006259,GO:0006281,GO:0006351,GO:0006355,GO:0006464,GO:0006468,GO:0006629,GO:0006644,GO:0006650,GO:0006661,GO:0006725,GO:0006793,GO:…	2.7.11.1	ko:K07203	ko01521,ko01522,ko04012,ko04066,ko04072,ko04136,ko04138,ko04139,ko04140,ko04150,ko04151,ko04152,ko04211,ko04212,ko04213,ko04218,ko04371,ko04630,ko04659,ko04714,ko04910,ko04919,ko04920,ko04930,ko04931,ko05165,ko05167,ko05200,ko05205,ko05206,ko05210,ko05212,ko05214,ko05215,ko05221,ko05224,ko05225,ko05226,ko05230,ko05231,map01521,map01522,map04012,map04066,map04072,map04136,map04138,map04139,map0414…				ko00000,ko00001,ko01000,ko01001,ko04131				Viridiplantae	37YTR@33090,3GN0B@35493,COG2801@1,KOG0017@2759	NA|NA|NA	L	transposition, RNA-mediated
Ccam01g01948		AT5G63540.2	ATRMI1 BLAP75 RMI1	3e-08	4432.XP_010249089.1	5.8e-09	67.8	Streptophyta	RMI1	GO:0000003,GO:0000280,GO:0000712,GO:0006139,GO:0006259,GO:0006310,GO:0006725,GO:0006807,GO:0006996,GO:0007049,GO:0007059,GO:0007127,GO:0007131,GO:0008150,GO:0008152,GO:0009987,GO:0016043,GO:0022402,GO:0022414,GO:0034641,GO:0035825,GO:0043170,GO:0044237,GO:0044238,GO:0044260,GO:0045132,GO:0046483,GO:0048285,GO:0051304,GO:0051307,GO:0051321,GO:0061982,GO:0071704,GO:0071840,GO:0090304,GO:0098813,GO:…		ko:K10990	ko03460,map03460	M00414			ko00000,ko00001,ko00002,ko03400
Ccam01g01949
Ccam01g01950
Ccam01g01951																					Viridiplantae	37UME@33090,3GH9C@35493,COG0666@1,KOG0504@2759	NA|NA|NA	M	ankyrin repeat-containing protein
Ccam01g01952		AT4G04180.1		0	4432.XP_010252532.1	8.1e-207	726.9	Streptophyta													Viridiplantae	28NRR@1,2QVBT@2759,37RBJ@33090,3GGKY@35493	NA|NA|NA
Ccam01g01953		AT1G07790.1	HTB1	2e-13	13333.ERM94282	5.5e-07	60.1	Streptophyta													Viridiplantae	37UME@33090,3GH9C@35493,3HX3D@3699,COG0666@1,KOG0504@2759	NA|NA|NA	S	Domain of unknown function
Ccam01g01977		AT3G15680.1		9e-62	218851.Aquca_001_00799.1	1.7e-62	245.4	Streptophyta			2.4.2.29	ko:K15407			R03789,R10209	RC00063	ko00000,ko01000,ko03016				Viridiplantae	28NRR@1,2QVBT@2759,37RBJ@33090,3GGKY@35493	NA|NA|NA
Ccam01g02164																					Viridiplantae	28IIJ@1,2QQYU@2759,37KGA@33090,3GGJR@35493	NA|NA|NA	S	Jasmonate
Ccam01g02165
Ccam01g02166		AT3G03890.1		7e-101	4432.XP_010257660.1	3.9e-87	328.2	Streptophyta													Viridiplantae	37UME@33090,3GH9C@35493,3HX3D@3699,COG0666@1,KOG0504@2759	NA|NA|NA	S	Domain of unknown function
Ccam01g02167
Ccam01g02168		AT5G07010.1	ATST2A ST2A	4e-105	29760.VIT_04s0079g00220.t01	1.1e-98	366.7	Streptophyta			2.8.2.39	ko:K22312					ko00000,ko01000
Ccam01g02169																					Viridiplantae	37UME@33090,3GH9C@35493,3HX3D@3699,COG0666@1,KOG0504@2759	NA|NA|NA	S	Domain of unknown function
Ccam01g02170																					Viridiplantae	37UME@33090,3GH9C@35493,4JRJK@91835,COG0666@1,KOG0504@2759	NA|NA|NA	S	ankyrin repeat-containing protein
Ccam01g02171		AT3G03890.1		1e-100	4432.XP_010257660.1	1.5e-86	326.2	Streptophyta													Viridiplantae	37IQD@33090,3G8FY@35493,3HWRR@3699,COG0666@1,KOG0504@2759	NA|NA|NA	S	ankyrin repeat family protein
Ccam01g02173		AT5G07010.1	ATST2A ST2A	4e-105	29760.VIT_04s0079g00220.t01	1.1e-98	366.7	Streptophyta			2.8.2.39	ko:K22312					ko00000,ko01000				Viridiplantae	37YPY@33090,3GMXZ@35493,3I5CD@38820,3KVJS@4447,COG0666@1,KOG0504@2759	NA|NA|NA	L	Domain of unknown function
Ccam01g02174																					Viridiplantae	28NRR@1,2QVBT@2759,37RBJ@33090,3GGKY@35493	NA|NA|NA
Ccam01g02175		AT5G07010.1	ATST2A ST2A	5e-105	2711.XP_006484253.1	7.6e-100	370.5	Streptophyta			2.8.2.39	ko:K22312					ko00000,ko01000				Viridiplantae	37UME@33090,3GH9C@35493,COG0666@1,KOG0504@2759	NA|NA|NA	M	ankyrin repeat-containing protein
Ccam01g02203		AT3G16190.1		3e-74	3847.GLYMA07G02130.1	1.9e-64	252.7	fabids													Viridiplantae	37UME@33090,3GH9C@35493,COG0666@1,KOG0504@2759	NA|NA|NA	M	ankyrin repeat-containing protein
Ccam01g02204		AT3G13080.1	ATMRP3 MRP3	0	4432.XP_010252731.1	0	2066.6	Streptophyta				ko:K05666	ko01523,ko01524,ko02010,ko04976,map01523,map01524,map02010,map04976				ko00000,ko00001,ko02000	3.A.1.208.2			Viridiplantae	28IIJ@1,2QQYU@2759,37KGA@33090,3GGJR@35493	NA|NA|NA	S	Jasmonate
Ccam01g02457																					Viridiplantae	37UME@33090,3GH9C@35493,COG0666@1,KOG0504@2759	NA|NA|NA	M	ankyrin repeat-containing protein
Ccam01g02458																					Viridiplantae	28IIJ@1,2QQYU@2759,37KGA@33090,3GGJR@35493	NA|NA|NA	S	Jasmonate
Ccam01g02459				NA	4432.XP_010271742.1	6.3e-11	73.6	Streptophyta													Viridiplantae	37UME@33090,3GH9C@35493,COG0666@1,KOG0504@2759	NA|NA|NA	M	ankyrin repeat-containing protein
Ccam01g02460		AT3G01410.1		0.012	102107.XP_008231923.1	4.3e-16	91.3	fabids													Viridiplantae	37UME@33090,3G81E@35493,4JII8@91835,COG0666@1,KOG0504@2759	NA|NA|NA	S	ankyrin repeat-containing protein
Ccam01g02461		AT1G24090.1		0.73	2711.XP_006488688.1	4.1e-37	161.4	Viridiplantae													Viridiplantae	28NRR@1,2QVBT@2759,37RBJ@33090,3GGKY@35493	NA|NA|NA
Ccam01g02462																					Viridiplantae	37UME@33090,3GH9C@35493,COG0666@1,KOG0504@2759	NA|NA|NA	M	ankyrin repeat-containing protein
Ccam01g02463				NA	102107.XP_008245130.1	2.2e-25	123.6	Streptophyta													Viridiplantae	28NRR@1,2QVBT@2759,37RBJ@33090,3GGKY@35493,4JEKR@91835	NA|NA|NA
Ccam01g02464																					Viridiplantae	28JSW@1,2QS6Q@2759,37N8S@33090,3GD8G@35493,4JRDW@91835	NA|NA|NA	S	Sieve element occlusion N-terminus
Ccam01g02465
Ccam01g02466
Ccam01g02804		AT1G03670.1		2e-57	71139.XP_010040628.1	2e-48	200.7	Streptophyta													Viridiplantae	37SIB@33090,3GG6B@35493,KOG2048@1,KOG2048@2759	NA|NA|NA	S	U3 small nucleolar RNA-associated protein
Ccam01g02805		AT5G67550.1		8e-29	29760.VIT_00s0601g00040.t01	2.6e-31	142.5	Streptophyta													Viridiplantae	2QQPF@2759,37R7I@33090,3GB3T@35493,COG0515@1	NA|NA|NA	T	Wall-associated receptor kinase
Ccam01g02806		AT1G03670.1		1e-53	3712.Bo1g151970.1	1.5e-42	181	Brassicales													Viridiplantae	2QQPF@2759,37R7I@33090,3GB3T@35493,COG0515@1	NA|NA|NA	T	Wall-associated receptor kinase
Ccam01g02807		AT5G67550.1		2e-59	29760.VIT_00s0601g00040.t01	1.3e-60	240.4	Streptophyta													Viridiplantae	2QWPE@2759,37J9R@33090,3GFJ3@35493,COG1982@1	NA|NA|NA	E	Arginine decarboxylase
Ccam01g02808		AT1G19640.1	JMT	1e-117	4432.XP_010263596.1	4.8e-122	444.5	Streptophyta
Ccam01g02809
Ccam01g02810		AT1G03670.1		1e-60	3712.Bo1g151970.1	7.4e-48	198.7	Brassicales													Viridiplantae	2QQPF@2759,37R7I@33090,3GB3T@35493,COG0515@1	NA|NA|NA	T	Wall-associated receptor kinase
Ccam01g02811																					Viridiplantae	2QQPF@2759,37R7I@33090,3GB3T@35493,COG0515@1	NA|NA|NA	T	Wall-associated receptor kinase
Ccam01g02812																					Viridiplantae	2QQPF@2759,37R7I@33090,3GB3T@35493,COG0515@1	NA|NA|NA	T	Wall-associated receptor kinase
Ccam01g02813		AT1G03670.1		8e-62	3712.Bo1g151970.1	4.1e-54	219.5	Brassicales													Viridiplantae	2QWPE@2759,37J9R@33090,3GFJ3@35493,COG1982@1	NA|NA|NA	E	Arginine decarboxylase
Ccam01g02814		AT1G03670.1		3e-17	3760.EMJ15429	2.8e-18	99	fabids
Ccam01g02815		AT1G03670.1		9e-25	3712.Bo2g052840.1	1.4e-24	119.8	Brassicales													Viridiplantae	2QQPF@2759,37R7I@33090,3GB3T@35493,COG0515@1	NA|NA|NA	T	Wall-associated receptor kinase
Ccam01g02816		AT5G35810.1		1e-12	4529.ORUFI11G08840.1	2.1e-15	89.7	Poales				ko:K15503					ko00000,ko01009,ko03400
Ccam01g02817		AT5G67550.1		3e-31	29760.VIT_00s0601g00040.t01	4.2e-32	144.4	Streptophyta													Viridiplantae	2QQPF@2759,37R7I@33090,3GB3T@35493,COG0515@1	NA|NA|NA	T	Wall-associated receptor kinase
Ccam01g02818		AT1G03670.1		1e-43	71139.XP_010040628.1	1.9e-41	177.6	Streptophyta													Viridiplantae	2QQPF@2759,37R7I@33090,3GB3T@35493,COG0515@1	NA|NA|NA	T	Wall-associated receptor kinase
Ccam01g02819		AT4G03500.1		1e-11	13333.ERN17308	1.4e-09	70.1	Streptophyta													Viridiplantae	2QQPF@2759,37R7I@33090,3GB3T@35493,COG0515@1	NA|NA|NA	T	Wall-associated receptor kinase
Ccam01g02820		AT1G03670.1		8e-56	4432.XP_010263596.1	3.7e-57	229.9	Streptophyta													Viridiplantae	2QQPF@2759,37R7I@33090,3GB3T@35493,3I2AT@38820,3KY50@4447,COG0515@1	NA|NA|NA	T	Epidermal growth factor-like domain.
Ccam01g02821		AT1G03670.1		7e-57	71139.XP_010040628.1	7.5e-51	208.8	Streptophyta													Viridiplantae	2QQPF@2759,37R7I@33090,3GB3T@35493,COG0515@1	NA|NA|NA	T	Wall-associated receptor kinase
Ccam01g02822		AT1G19640.1	JMT	5e-98	29760.VIT_18s0001g12900.t01	7.4e-114	418.7	Streptophyta													Viridiplantae	2QQPF@2759,37R7I@33090,3GB3T@35493,COG0515@1	NA|NA|NA	T	Wall-associated receptor kinase
Ccam01g02823		AT1G03670.1		6e-56	71139.XP_010040628.1	2.3e-47	197.2	Streptophyta													Viridiplantae	2CMVK@1,2QS7K@2759,37KIX@33090,3GE45@35493,4JJ8T@91835	NA|NA|NA	S	mediator of RNA polymerase II transcription subunit
Ccam01g02824		AT4G03460.1		2e-11	3983.cassava4.1_032278m	4.2e-07	62	fabids													Viridiplantae	37IBB@33090,3G825@35493,COG2124@1,KOG0157@2759	NA|NA|NA	Q	Belongs to the cytochrome P450 family
Ccam01g02825		AT5G67550.1		6e-38	29760.VIT_00s0601g00040.t01	1.6e-43	183	Streptophyta													Viridiplantae	37NQ3@33090,3GH3G@35493,44HXV@71274,KOG1719@1,KOG1719@2759	NA|NA|NA	V	Dual specificity phosphatase, catalytic domain
Ccam01g02826		AT4G03450.1		6e-11	13333.ERN17308	1.1e-09	70.1	Streptophyta
Ccam01g02827		AT5G67550.1		9e-96	102107.XP_008238174.1	3.4e-99	369	fabids
Ccam01g03381		AT3G01680.1		6e-06	3694.POPTR_0008s18360.1	1.5e-11	76.6	fabids													Viridiplantae	37IBB@33090,3G825@35493,COG2124@1,KOG0157@2759	NA|NA|NA	Q	Belongs to the cytochrome P450 family
Ccam01g03382
Ccam01g03383																					Viridiplantae	37P43@33090,3GF32@35493,KOG4658@1,KOG4658@2759	NA|NA|NA	T	disease resistance
Ccam01g03393		AT1G27470.1		3e-56	4432.XP_010274381.1	5.7e-58	230.7	Streptophyta				ko:K14548	ko03008,map03008				ko00000,ko00001,ko03009				Viridiplantae	28PKI@1,2QW8M@2759,37PBR@33090,3GEP6@35493	NA|NA|NA	S	expressed protein
Ccam01g03628		AT1G21230.1	WAK5	2e-180	4432.XP_010273347.1	1.9e-197	696	Streptophyta													Viridiplantae	37S6G@33090,3GDSH@35493,COG2124@1,KOG0157@2759	NA|NA|NA	Q	Belongs to the cytochrome P450 family
Ccam01g03629		AT1G21240.1	WAK3	6e-145	4432.XP_010256630.1	2.3e-153	548.9	Streptophyta													Viridiplantae	37P43@33090,3GF32@35493,KOG4658@1,KOG4658@2759	NA|NA|NA	T	disease resistance
Ccam01g03630		AT2G26080.1	AtGLDP2 GLDP2	0.005	3641.EOY32144	4.3e-89	335.1	Streptophyta													Viridiplantae	37IBB@33090,3G825@35493,3HNAQ@3699,COG2124@1,KOG0157@2759	NA|NA|NA	Q	Cytochrome P450, family
Ccam01g03631																					Viridiplantae	37IBB@33090,3G825@35493,4JFPU@91835,COG2124@1,KOG0157@2759	NA|NA|NA	IQ	Cytochrome p450
Ccam01g03632
Ccam01g03633		AT1G21230.1	WAK5	5e-106	4432.XP_010256630.1	2.7e-103	382.1	Streptophyta
Ccam01g03634		AT1G19390.1		3e-16	4432.XP_010271904.1	2.3e-17	95.1	Streptophyta													Viridiplantae	37S6G@33090,3GDSH@35493,COG2124@1,KOG0157@2759	NA|NA|NA	Q	Belongs to the cytochrome P450 family
Ccam01g03635		AT1G21240.1	WAK3	9e-147	4432.XP_010256630.1	1.2e-144	520	Streptophyta													Viridiplantae	37IXY@33090,3G91K@35493,KOG2163@1,KOG2163@2759	NA|NA|NA	D	Centromere kinetochore protein zw10 homolog
Ccam01g03636		AT2G26080.1	AtGLDP2 GLDP2	0.011	3641.EOY32144	5.8e-102	377.9	Streptophyta													Viridiplantae	37IBB@33090,3G825@35493,COG2124@1,KOG0157@2759	NA|NA|NA	Q	Belongs to the cytochrome P450 family
Ccam01g03637
Ccam01g03638		AT1G79670.1	RFO1 WAKL22	4e-18	4432.XP_010256630.1	2.3e-23	115.2	Streptophyta													Viridiplantae	37S6G@33090,3GDSH@35493,COG2124@1,KOG0157@2759	NA|NA|NA	Q	Belongs to the cytochrome P450 family
Ccam01g03639																					Viridiplantae	37IXY@33090,3G91K@35493,KOG2163@1,KOG2163@2759	NA|NA|NA	D	Centromere kinetochore protein zw10 homolog
Ccam01g03640		AT1G21270.1	WAK2	2e-165	4432.XP_010256630.1	6e-183	647.5	Streptophyta
Ccam01g03641		AT1G21230.1	WAK5	5e-126	4432.XP_010256322.1	9e-127	460.3	Streptophyta													Viridiplantae	37P43@33090,3GF32@35493,KOG4658@1,KOG4658@2759	NA|NA|NA	T	disease resistance
Ccam01g03642		AT1G21240.1	WAK3	1e-138	4432.XP_010256630.1	5e-151	541.2	Streptophyta
Ccam01g03643		AT1G16150.1	WAKL4	4e-08	4533.OB04G30850.1	4.4e-07	60.8	Poales
Ccam01g03644		AT1G21240.1	WAK3	1e-145	4432.XP_010256630.1	7.2e-153	547.4	Streptophyta
Ccam01g03645		AT1G21230.1	WAK5	3e-140	4432.XP_010256630.1	6e-144	517.7	Streptophyta													Viridiplantae	37PAT@33090,3G95A@35493,KOG0819@1,KOG0819@2759	NA|NA|NA	U	Annexin D5-like
Ccam01g04041		AT3G09180.1		4e-21	3760.EMJ03370	7.3e-22	110.2	fabids		GO:0005575,GO:0005622,GO:0005623,GO:0005634,GO:0005654,GO:0016592,GO:0031974,GO:0031981,GO:0032991,GO:0043226,GO:0043227,GO:0043229,GO:0043231,GO:0043233,GO:0044422,GO:0044424,GO:0044428,GO:0044446,GO:0044451,GO:0044464,GO:0070013		ko:K15170	ko04919,map04919				ko00000,ko00001,ko03021				Viridiplantae	37JG9@33090,3GEJG@35493,COG2267@1,KOG1455@2759	NA|NA|NA	I	Monoglyceride
Ccam01g04081		AT5G36110.1	CYP716A1	1e-138	4432.XP_010252185.1	1.1e-150	540	Streptophyta			1.14.13.201	ko:K20667					ko00000,ko00199,ko01000				Viridiplantae	37JG9@33090,3GEJG@35493,3HSPC@3699,COG2267@1,KOG1455@2759	NA|NA|NA	I	hydrolase, alpha beta fold family protein
Ccam01g04082		AT5G56610.1		2e-08	4081.Solyc12g008620.1.1	4.6e-08	64.7	asterids		GO:0002791,GO:0002792,GO:0003674,GO:0003824,GO:0004439,GO:0005575,GO:0005622,GO:0005623,GO:0005737,GO:0005739,GO:0005740,GO:0005743,GO:0006629,GO:0006644,GO:0006650,GO:0006655,GO:0006793,GO:0006796,GO:0008150,GO:0008152,GO:0008610,GO:0008654,GO:0008962,GO:0009058,GO:0009987,GO:0010646,GO:0010648,GO:0010817,GO:0016020,GO:0016021,GO:0016311,GO:0016787,GO:0016788,GO:0016791,GO:0019637,GO:0019866,GO:…	3.1.3.16,3.1.3.48	ko:K14165					ko00000,ko01000,ko01009				Viridiplantae	37PAT@33090,3G95A@35493,44MIQ@71274,KOG0819@1,KOG0819@2759	NA|NA|NA	U	Annexin repeats
Ccam01g04083
Ccam01g04084
Ccam01g04085		AT5G36110.1	CYP716A1	1e-59	71139.XP_010046875.1	1.4e-59	235.7	Streptophyta
Ccam01g04086
Ccam01g04087		AT3G54720.1	AMP1 COP2 HPT MFO1 PT	3e-06	29730.Gorai.009G315500.1	1.8e-06	60.1	Streptophyta
Ccam01g04088		AT3G17440.1	ATNPSN13 NPSN13	3e-09	4432.XP_010256747.1	2.9e-24	119	Streptophyta													Viridiplantae	37M27@33090,3GBWJ@35493,KOG4658@1,KOG4658@2759	NA|NA|NA	T	Belongs to the disease resistance NB-LRR family
Ccam01g04089		AT2G42850.1	CYP718	2e-18	29760.VIT_18s0041g01510.t01	2e-17	94.7	Streptophyta													Viridiplantae	37JG9@33090,3GEJG@35493,3HSPC@3699,COG2267@1,KOG1455@2759	NA|NA|NA	I	hydrolase, alpha beta fold family protein
Ccam01g04090		AT4G36150.1		1e-06	3641.EOY17583	1.9e-07	62.4	Streptophyta													Viridiplantae	37PAT@33090,3G95A@35493,44MIQ@71274,KOG0819@1,KOG0819@2759	NA|NA|NA	U	Annexin repeats
Ccam01g04091		AT5G36130.1		8e-32	3649.evm.model.supercontig_91.63	2.2e-30	137.9	Brassicales			1.14.13.201	ko:K20667					ko00000,ko00199,ko01000
Ccam01g04092		AT5G36110.1	CYP716A1	1e-56	102107.XP_008224572.1	6.7e-60	237.3	fabids			1.14.13.201	ko:K20667					ko00000,ko00199,ko01000
Ccam01g04093
Ccam01g04094																					Viridiplantae	37M27@33090,3GBWJ@35493,KOG4658@1,KOG4658@2759	NA|NA|NA	T	Belongs to the disease resistance NB-LRR family
Ccam01g04095		AT2G42850.1	CYP718	6e-17	29760.VIT_18s0041g01510.t01	5e-16	90.1	Streptophyta													Viridiplantae	28NZ8@1,2QVJT@2759,37QXN@33090,3G83U@35493	NA|NA|NA	S	BEST Arabidopsis thaliana protein match is Protein of
Ccam01g04096		AT2G32900.1	ATZW10	1e-71	4432.XP_010252583.1	5.9e-70	271.2	Streptophyta		GO:0000075,GO:0000278,GO:0000775,GO:0000776,GO:0005575,GO:0005622,GO:0005623,GO:0005694,GO:0006810,GO:0006888,GO:0007049,GO:0007059,GO:0007088,GO:0007093,GO:0007094,GO:0007346,GO:0008150,GO:0009987,GO:0010564,GO:0010639,GO:0010948,GO:0010965,GO:0016192,GO:0022402,GO:0030071,GO:0031577,GO:0032991,GO:0033043,GO:0033044,GO:0033045,GO:0033046,GO:0033047,GO:0033048,GO:0043226,GO:0043228,GO:0043229,GO:…		ko:K11578					ko00000,ko03036,ko04131
Ccam01g04098		AT5G36110.1	CYP716A1	7e-138	4432.XP_010252185.1	1.3e-149	536.6	Streptophyta			1.14.13.201	ko:K20667					ko00000,ko00199,ko01000				Viridiplantae	37JG9@33090,3GEJG@35493,COG2267@1,KOG1455@2759	NA|NA|NA	I	Monoglyceride
Ccam01g04099																					Viridiplantae	37PAT@33090,3G95A@35493,KOG0819@1,KOG0819@2759	NA|NA|NA	U	Annexin D5-like
Ccam01g04100		AT2G42850.1	CYP718	1e-17	29760.VIT_18s0041g01510.t01	2.9e-16	90.9	Streptophyta													Viridiplantae	37JG9@33090,3GEJG@35493,COG2267@1,KOG1455@2759	NA|NA|NA	I	Monoglyceride
Ccam01g04101		AT2G32900.1	ATZW10	7e-65	4432.XP_010252583.1	1e-60	240.4	Streptophyta		GO:0000075,GO:0000278,GO:0000775,GO:0000776,GO:0005575,GO:0005622,GO:0005623,GO:0005694,GO:0006810,GO:0006888,GO:0007049,GO:0007059,GO:0007088,GO:0007093,GO:0007094,GO:0007346,GO:0008150,GO:0009987,GO:0010564,GO:0010639,GO:0010948,GO:0010965,GO:0016192,GO:0022402,GO:0030071,GO:0031577,GO:0032991,GO:0033043,GO:0033044,GO:0033045,GO:0033046,GO:0033047,GO:0033048,GO:0043226,GO:0043228,GO:0043229,GO:…		ko:K11578					ko00000,ko03036,ko04131				Viridiplantae	37V85@33090,3GJB8@35493,4JUBP@91835,KOG3386@1,KOG3386@2759	NA|NA|NA	P	Copper transporter
Ccam01g04102																					Viridiplantae	2B8AW@1,2S0RC@2759,37U2R@33090,3GJ94@35493	NA|NA|NA	S	Protein of unknown function (DUF1677)
Ccam01g04103		AT5G45510.1		6e-08	3641.EOY17583	2.5e-15	88.6	Streptophyta													Viridiplantae	2QU93@2759,37JW2@33090,3GFCF@35493,COG3424@1	NA|NA|NA	I	3-ketoacyl-coa synthase
Ccam01g04104																					Viridiplantae	37MPH@33090,3GAH7@35493,COG0513@1,KOG0348@2759	NA|NA|NA	A	Belongs to the DEAD box helicase family
Ccam01g04105																					Viridiplantae	37Q8R@33090,3GEWX@35493,COG1304@1,KOG0538@2759	NA|NA|NA	C	peroxisomal (S)-2-hydroxy-acid oxidase
Ccam01g04106
Ccam01g04151		AT1G68090.1	ANN5 ANNAT5	1e-119	29760.VIT_01s0011g06300.t01	9.8e-132	476.5	Streptophyta		GO:0000003,GO:0000902,GO:0000904,GO:0001101,GO:0003006,GO:0003674,GO:0003779,GO:0005488,GO:0005509,GO:0005515,GO:0005543,GO:0006950,GO:0006970,GO:0007275,GO:0008092,GO:0008150,GO:0008289,GO:0009266,GO:0009314,GO:0009408,GO:0009409,GO:0009414,GO:0009415,GO:0009416,GO:0009555,GO:0009628,GO:0009639,GO:0009651,GO:0009653,GO:0009826,GO:0009846,GO:0009856,GO:0009860,GO:0009932,GO:0009987,GO:0010035,GO:…		ko:K17094,ko:K17098					ko00000,ko04131,ko04147	1.A.31.1.2,1.A.31.1.5
Ccam01g04152		AT1G73480.1		1e-16	29760.VIT_17s0000g01010.t01	2.9e-16	91.7	Streptophyta													Viridiplantae	37MB9@33090,3GBWD@35493,COG2124@1,KOG0156@2759	NA|NA|NA	Q	cytochrome P450
Ccam01g04153		AT1G73480.1		1e-127	3649.evm.model.supercontig_3.339	1.7e-107	395.6	Brassicales			3.1.1.23	ko:K01054	ko00561,ko01100,ko04714,ko04723,ko04923,map00561,map01100,map04714,map04723,map04923	M00098	R01351	RC00020,RC00041	ko00000,ko00001,ko00002,ko01000,ko01002
Ccam01g04154		AT1G68090.1	ANN5 ANNAT5	2e-71	4081.Solyc04g008270.2.1	4.5e-72	278.5	asterids				ko:K17098					ko00000	1.A.31.1.5			Viridiplantae	37IKY@33090,3GCHP@35493,KOG1546@1,KOG1546@2759	NA|NA|NA	DO	AtMC9,MC9
Ccam01g04155																					Viridiplantae	37JN7@33090,3GAV6@35493,KOG4658@1,KOG4658@2759	NA|NA|NA	T	Belongs to the disease resistance NB-LRR family
Ccam01g04156
Ccam01g04157																					Viridiplantae	292B5@1,2R97J@2759,37K8Z@33090,3GBNH@35493	NA|NA|NA	S	F-Box protein
Ccam01g04158																					Viridiplantae	37JN7@33090,3GAV6@35493,KOG4658@1,KOG4658@2759	NA|NA|NA	T	Belongs to the disease resistance NB-LRR family
Ccam01g04159																					Viridiplantae	37IKY@33090,3GCHP@35493,KOG1546@1,KOG1546@2759	NA|NA|NA	DO	AtMC9,MC9
Ccam01g04160		AT4G27220.1		6e-98	3983.cassava4.1_001068m	1.4e-139	504.2	Streptophyta				ko:K13459	ko04626,map04626				ko00000,ko00001				Viridiplantae	37JN7@33090,3GAV6@35493,KOG4658@1,KOG4658@2759	NA|NA|NA	T	Belongs to the disease resistance NB-LRR family
Ccam01g04161		AT1G73480.1		8e-137	3649.evm.model.supercontig_3.339	4.3e-115	421	Brassicales			3.1.1.23	ko:K01054	ko00561,ko01100,ko04714,ko04723,ko04923,map00561,map01100,map04714,map04723,map04923	M00098	R01351	RC00020,RC00041	ko00000,ko00001,ko00002,ko01000,ko01002				Viridiplantae	37NNB@33090,3GCPE@35493,KOG4438@1,KOG4438@2759	NA|NA|NA	D	Kinetochore protein Nuf2
Ccam01g04162		AT1G68090.1	ANN5 ANNAT5	2e-71	4081.Solyc04g008270.2.1	4.5e-72	278.5	asterids				ko:K17098					ko00000	1.A.31.1.5			Viridiplantae	2BP5Y@1,2S1R5@2759,37VXE@33090,3GJAU@35493	NA|NA|NA	S	Myb/SANT-like DNA-binding domain
Ccam01g04164																					Viridiplantae	2CNBQ@1,2QV1X@2759,37ST9@33090,3GBH5@35493,3HSWW@3699	NA|NA|NA	S	BEST Arabidopsis thaliana protein match is
Ccam01g04165																					Viridiplantae	37MB9@33090,3GBWD@35493,COG2124@1,KOG0156@2759	NA|NA|NA	Q	cytochrome P450
Ccam01g04166
Ccam01g04167		AT4G26090.1	RPS2	3e-05	3983.cassava4.1_001068m	1e-18	101.7	Streptophyta				ko:K13459	ko04626,map04626				ko00000,ko00001				Viridiplantae	37MB9@33090,3GBWD@35493,COG2124@1,KOG0156@2759	NA|NA|NA	Q	cytochrome P450
Ccam01g04168		AT1G10020.1		3e-22	29760.VIT_18s0001g08320.t01	2.5e-28	131.3	Streptophyta													Viridiplantae	28JZP@1,2QSE3@2759,37QZD@33090,3GGZ7@35493	NA|NA|NA	S	Encoded by
Ccam01g04169
Ccam01g04170		AT1G73480.1		1e-57	13333.ERN11027	1.1e-51	209.5	Streptophyta			3.1.1.23	ko:K01054	ko00561,ko01100,ko04714,ko04723,ko04923,map00561,map01100,map04714,map04723,map04923	M00098	R01351	RC00020,RC00041	ko00000,ko00001,ko00002,ko01000,ko01002				Viridiplantae	37MB9@33090,3GBWD@35493,COG2124@1,KOG0156@2759	NA|NA|NA	Q	cytochrome P450
Ccam01g04171		AT1G68090.1	ANN5 ANNAT5	8e-69	29760.VIT_01s0011g06300.t01	3.8e-78	297.7	Streptophyta		GO:0000003,GO:0000902,GO:0000904,GO:0001101,GO:0003006,GO:0003674,GO:0003779,GO:0005488,GO:0005509,GO:0005515,GO:0005543,GO:0006950,GO:0006970,GO:0007275,GO:0008092,GO:0008150,GO:0008289,GO:0009266,GO:0009314,GO:0009408,GO:0009409,GO:0009414,GO:0009415,GO:0009416,GO:0009555,GO:0009628,GO:0009639,GO:0009651,GO:0009653,GO:0009826,GO:0009846,GO:0009856,GO:0009860,GO:0009932,GO:0009987,GO:0010035,GO:…		ko:K17094,ko:K17098					ko00000,ko04131,ko04147	1.A.31.1.2,1.A.31.1.5			Viridiplantae	28JZP@1,2QSE3@2759,37QZD@33090,3GGZ7@35493	NA|NA|NA	S	Encoded by
Ccam01g04172		AT1G73480.1		2e-166	4432.XP_010271153.1	1.3e-142	513.1	Streptophyta
Ccam01g04277		AT5G20650.1	COPT5	7e-54	3983.cassava4.1_028175m	6.1e-46	190.3	fabids		GO:0000041,GO:0001101,GO:0005575,GO:0005622,GO:0005623,GO:0005737,GO:0005768,GO:0005770,GO:0005773,GO:0005774,GO:0005794,GO:0005911,GO:0006810,GO:0006811,GO:0006812,GO:0006825,GO:0008150,GO:0009506,GO:0009719,GO:0009725,GO:0009737,GO:0010033,GO:0012505,GO:0015680,GO:0016020,GO:0030001,GO:0030054,GO:0031090,GO:0031410,GO:0031982,GO:0033993,GO:0042221,GO:0043226,GO:0043227,GO:0043229,GO:0043231,GO:…		ko:K14686	ko01524,ko04978,map01524,map04978				ko00000,ko00001,ko02000	1.A.56.1			Viridiplantae	37MB9@33090,3GBWD@35493,COG2124@1,KOG0156@2759	NA|NA|NA	Q	cytochrome P450
Ccam01g04278		AT1G72510.1		1e-48	4432.XP_010261824.1	3.7e-45	188	Streptophyta													Viridiplantae	2RM2D@2759,37S4B@33090,3GH39@35493,3KNRJ@4447,COG3542@1	NA|NA|NA	S	Cupin superfamily (DUF985)
Ccam01g04279		AT2G26250.1	FDH KCS10	0	29730.Gorai.013G221500.1	1.5e-236	825.5	Streptophyta
Ccam01g04280		AT2G40700.1		0	4432.XP_010261752.1	7.3e-245	853.2	Streptophyta		GO:0003674,GO:0003724,GO:0003824,GO:0004004,GO:0004386,GO:0005575,GO:0005622,GO:0005623,GO:0005634,GO:0005730,GO:0005737,GO:0006139,GO:0006725,GO:0006807,GO:0008026,GO:0008150,GO:0008152,GO:0008186,GO:0009987,GO:0010501,GO:0016070,GO:0016462,GO:0016787,GO:0016817,GO:0016818,GO:0016887,GO:0017111,GO:0031974,GO:0031981,GO:0034641,GO:0042623,GO:0043170,GO:0043226,GO:0043227,GO:0043228,GO:0043229,GO:…	3.6.4.13	ko:K14806					ko00000,ko01000,ko01009,ko03009
Ccam01g04281		AT3G14130.1		0	218851.Aquca_021_00168.1	6.6e-156	557	Streptophyta	GOX1	GO:0003674,GO:0003824,GO:0003973,GO:0005575,GO:0005622,GO:0005623,GO:0005737,GO:0005777,GO:0008150,GO:0008152,GO:0008891,GO:0009853,GO:0009987,GO:0010109,GO:0016032,GO:0016491,GO:0016614,GO:0016899,GO:0019048,GO:0019222,GO:0031323,GO:0035821,GO:0042579,GO:0043094,GO:0043226,GO:0043227,GO:0043229,GO:0043231,GO:0044003,GO:0044237,GO:0044403,GO:0044419,GO:0044424,GO:0044444,GO:0044464,GO:0050789,GO:…	1.1.3.15	ko:K11517	ko00630,ko01100,ko01110,ko01120,ko01130,ko01200,ko04146,map00630,map01100,map01110,map01120,map01130,map01200,map04146	M00532	R00475	RC00042	ko00000,ko00001,ko00002,ko01000
Ccam01g04282																					Viridiplantae	28HFD@1,2QPTE@2759,37S4T@33090,3GGDW@35493	NA|NA|NA	S	BEST Arabidopsis thaliana protein match is mucin-related (TAIR AT2G02880.1)
Ccam01g04283																					Viridiplantae	37MHZ@33090,3GBBB@35493,KOG0978@1,KOG0978@2759	NA|NA|NA	O	E3 ubiquitin-protein ligase BRE1-like
Ccam02g00838		AT3G48310.1		7e-163	4432.XP_010264863.1	8.7e-159	567	Streptophyta
Ccam02g00839																					Viridiplantae	37IH3@33090,3GGP1@35493,4JS40@91835,COG4886@1,KOG0619@2759	NA|NA|NA	T	Receptor-like protein 12
Ccam02g00840		AT5G04200.1		6e-36	29730.Gorai.010G214900.1	9.4e-31	139.8	Streptophyta
Ccam02g00841		AT3G14470.1		3e-160	4432.XP_010279527.1	4.4e-179	635.6	Streptophyta				ko:K15078	ko03460,map03460				ko00000,ko00001,ko01000,ko03400				Viridiplantae	37NKE@33090,3GEIX@35493,4JDUK@91835,KOG4548@1,KOG4548@2759	NA|NA|NA	J	39S ribosomal protein L46
Ccam02g00842
Ccam02g00843		AT3G26000.1		7e-06	4432.XP_010271290.1	2.8e-08	64.7	Streptophyta		GO:0000003,GO:0003006,GO:0007275,GO:0008150,GO:0009790,GO:0009791,GO:0009793,GO:0010154,GO:0022414,GO:0032501,GO:0032502,GO:0048316,GO:0048608,GO:0048731,GO:0048856,GO:0061458
Ccam02g00844		AT3G14470.1		3e-146	4432.XP_010279527.1	2.8e-173	616.3	Streptophyta				ko:K15078	ko03460,map03460				ko00000,ko00001,ko01000,ko03400				Viridiplantae	2QT22@2759,37JI9@33090,3GCYY@35493,3I7YW@38820,3KT6H@4447,COG3866@1	NA|NA|NA	G	Amb_all
Ccam02g00845		AT5G04200.1		6e-36	29730.Gorai.010G214900.1	9.4e-31	139.8	Streptophyta													Viridiplantae	2EQEB@1,2STEV@2759,381A8@33090,3GR0H@35493,44USQ@71274	NA|NA|NA	S	Plant transposase (Ptta/En/Spm family)
Ccam02g00846		AT3G14470.1		7e-31	3694.POPTR_0005s14930.1	1.4e-46	194.5	Streptophyta
Ccam02g00851		AT1G61000.1		3e-40	3641.EOY10275	2.2e-46	193	Streptophyta		GO:0000003,GO:0000070,GO:0000228,GO:0000278,GO:0000280,GO:0000775,GO:0000776,GO:0000777,GO:0000778,GO:0000779,GO:0000780,GO:0000793,GO:0000794,GO:0000819,GO:0005575,GO:0005622,GO:0005623,GO:0005634,GO:0005694,GO:0005737,GO:0005773,GO:0005774,GO:0005815,GO:0005816,GO:0005856,GO:0005886,GO:0006996,GO:0007049,GO:0007059,GO:0007080,GO:0007127,GO:0008150,GO:0008608,GO:0009987,GO:0015630,GO:0016020,GO:…		ko:K11548					ko00000,ko03036				Viridiplantae	37NKE@33090,3GEIX@35493,KOG4548@1,KOG4548@2759	NA|NA|NA	J	39S ribosomal protein L46
Ccam02g00852		AT5G05800.1		1e-14	29730.Gorai.010G149000.1	2.6e-17	94.7	Streptophyta
Ccam02g00853		AT5G05800.1		2e-14	90675.XP_010423422.1	1.1e-10	73.2	Brassicales													Viridiplantae	37KDZ@33090,3GAHT@35493,3KQ3D@4447,KOG2447@1,KOG2447@2759	NA|NA|NA	O	Dolichyl-diphosphooligosaccharide--protein glycosyltransferase subunit 2
Ccam02g00854		AT3G48310.1		1e-164	4432.XP_010264863.1	1.7e-157	562.8	Streptophyta													Viridiplantae	2EHFI@1,2SN44@2759,380JJ@33090,3GQ86@35493	NA|NA|NA
Ccam02g00855
Ccam02g00856		AT3G48310.1		4e-163	4432.XP_010264863.1	2.4e-159	568.9	Streptophyta
Ccam02g00857		AT1G64260.1		6e-32	161934.XP_010695504.1	2.3e-42	178.7	Streptophyta
Ccam02g00858
Ccam02g00859		AT3G48310.1		8e-163	4432.XP_010264863.1	1.8e-159	569.3	Streptophyta
Ccam02g00860		AT1G64260.1		6e-32	161934.XP_010695504.1	2.3e-42	178.7	Streptophyta													Viridiplantae	2DZTC@1,2S7A6@2759,37WZ8@33090,3GMDT@35493,3II13@38820,3KZR5@4447	NA|NA|NA
Ccam02g00861
Ccam02g00862		AT3G48310.1		1e-162	4432.XP_010264863.1	1.9e-161	575.9	Streptophyta
Ccam02g01224		AT1G19130.1		3e-87	4641.GSMUA_Achr10P31160_001	1.4e-80	305.8	Liliopsida				ko:K09705					ko00000
Ccam02g01225																					Viridiplantae	37MHZ@33090,3GBBB@35493,KOG0978@1,KOG0978@2759	NA|NA|NA	O	E3 ubiquitin-protein ligase BRE1-like
Ccam02g01226																					Viridiplantae	28KD8@1,2QSU2@2759,37J6Q@33090,3GAQT@35493	NA|NA|NA	B	Telomere repeat-binding factor
Ccam02g01227
Ccam02g01233		AT5G62270.2		9e-141	4432.XP_010277825.1	5.5e-147	527.3	Streptophyta
Ccam02g01234		AT1G55250.1	HUB2	0	4432.XP_010257567.1	3.6e-253	881.3	Streptophyta
Ccam02g01235
Ccam02g01236		AT1G48720.1		4e-07	981085.XP_010089312.1	9.5e-19	100.1	fabids													Viridiplantae	37PD7@33090,3GBZQ@35493,COG3571@1,KOG3253@2759	NA|NA|NA	S	KAT8 regulatory NSL complex subunit
Ccam02g01237																					Viridiplantae	388VC@33090,3GXK2@35493,KOG4197@1,KOG4197@2759	NA|NA|NA	S	Pentatricopeptide repeat-containing protein
Ccam02g01238		AT1G14620.1	DECOY	1e-14	3880.AET04314	1.3e-13	82.8	fabids				ko:K17427					br01610,ko00000,ko03011				Viridiplantae	28NPH@1,2QV96@2759,37QWS@33090,3G8WH@35493	NA|NA|NA	S	fasciclin-like arabinogalactan protein
Ccam02g01239
Ccam02g01240																					Viridiplantae	37PK2@33090,3GDGM@35493,3KY94@4447,KOG3205@1,KOG3205@2759	NA|NA|NA	T	Rho GDP-dissociation inhibitor
Ccam02g01241		AT3G55980.1	ATSZF1 SZF1	0.062	4529.ORUFI08G10320.1	3.4e-11	75.1	Poales			4.2.2.2	ko:K01728	ko00040,ko02024,map00040,map02024		R02361,R06240	RC00049,RC00705	ko00000,ko00001,ko01000				Viridiplantae	29SKD@1,2RXE3@2759,37T1I@33090,3GFZQ@35493	NA|NA|NA	K	ethylene-responsive transcription factor
Ccam02g01242		AT1G40087.1		0.002	4098.XP_009596253.1	3.7e-15	89.7	asterids													Viridiplantae	37QYY@33090,3G9VU@35493,KOG0965@1,KOG0965@2759	NA|NA|NA	L	SURP and G-patch domain-containing protein 1-like
Ccam02g01243																					Viridiplantae	28YVN@1,2R5PU@2759,37HQ0@33090,3G7EU@35493	NA|NA|NA	K	transcription factor
Ccam02g01244		AT1G14620.1		3e-19	29760.VIT_15s0046g02140.t01	5.8e-15	87.8	Streptophyta				ko:K17427					br01610,ko00000,ko03011				Viridiplantae	2CAKP@1,2QWKT@2759,37JWN@33090,3G8E4@35493	NA|NA|NA
Ccam02g01245																					Viridiplantae	2CNCD@1,2QV6U@2759,37HME@33090,3G8YR@35493	NA|NA|NA
Ccam02g01246		AT4G21150.1		2e-06	42345.XP_008785235.1	2.7e-08	65.9	Liliopsida													Viridiplantae	37TRG@33090,3GI60@35493,4JEG6@91835,COG2036@1,KOG1745@2759	NA|NA|NA	B	protein heterodimerization activity
Ccam02g01247				NA	3760.EMJ04673	2.9e-14	86.7	Streptophyta													Viridiplantae	37TRG@33090,3GI60@35493,4JEG6@91835,COG2036@1,KOG1745@2759	NA|NA|NA	B	protein heterodimerization activity
Ccam02g01248																					Viridiplantae	28M25@1,2QTIU@2759,37QY4@33090,3GETH@35493	NA|NA|NA	S	WD40 repeats
Ccam02g01249																					Viridiplantae	37HQJ@33090,3GC9K@35493,4JG1U@91835,COG2124@1,KOG0156@2759	NA|NA|NA	Q	Cytochrome p450
Ccam02g01250																					Viridiplantae	37QYY@33090,3G9VU@35493,KOG0965@1,KOG0965@2759	NA|NA|NA	L	SURP and G-patch domain-containing protein 1-like
Ccam02g01252																					Viridiplantae	28YVN@1,2R5PU@2759,37HQ0@33090,3G7EU@35493	NA|NA|NA	K	transcription factor
Ccam02g01253																					Viridiplantae	2CAKP@1,2QWKT@2759,37JWN@33090,3G8E4@35493	NA|NA|NA
Ccam02g01254		AT3G30200.1		0.001	4536.ONIVA03G25310.1	3.6e-20	106.3	Poales													Viridiplantae	2CNCD@1,2QV6U@2759,37HME@33090,3G8YR@35493	NA|NA|NA
Ccam02g01255																					Viridiplantae	37TRG@33090,3GI60@35493,4JEG6@91835,COG2036@1,KOG1745@2759	NA|NA|NA	B	protein heterodimerization activity
Ccam02g01256																					Viridiplantae	28M25@1,2QTIU@2759,37QY4@33090,3GETH@35493	NA|NA|NA	S	WD40 repeats
Ccam02g01257																					Viridiplantae	37HQJ@33090,3GC9K@35493,4JG1U@91835,COG2124@1,KOG0156@2759	NA|NA|NA	Q	Cytochrome p450
Ccam02g01258		AT1G55250.1		0	4432.XP_010257567.1	1.6e-258	899	Streptophyta
Ccam02g01260																					Viridiplantae	37JU0@33090,3GDUF@35493,COG2723@1,KOG0626@2759	NA|NA|NA	G	Belongs to the glycosyl hydrolase 1 family
Ccam02g01261																					Viridiplantae	37Q3S@33090,3G87V@35493,3KT85@4447,COG1025@1,KOG0959@2759	NA|NA|NA	O	Peptidase M16 inactive domain
Ccam02g01262																					Viridiplantae	37NHC@33090,3GCJ6@35493,COG5147@1,KOG0048@2759	NA|NA|NA	ADK	RNA polymerase II transcription regulator recruiting activity
Ccam02g01263
Ccam02g01411		AT1G40087.1		4e-13	4432.XP_010261522.1	9.1e-24	117.1	Streptophyta													Viridiplantae	37TSN@33090,3GIEX@35493,4JP8I@91835,COG0760@1,KOG3258@2759	NA|NA|NA	O	Peptidyl-prolyl cis-trans isomerase
Ccam02g01412		AT4G33170.1		0	4432.XP_010245939.1	0	1091.6	Streptophyta		GO:0003674,GO:0003676,GO:0003723,GO:0003824,GO:0004518,GO:0004519,GO:0005488,GO:0005575,GO:0005622,GO:0005623,GO:0006139,GO:0006725,GO:0006807,GO:0008150,GO:0008152,GO:0009451,GO:0009987,GO:0016070,GO:0016787,GO:0016788,GO:0034641,GO:0043170,GO:0043226,GO:0043227,GO:0043229,GO:0043231,GO:0043412,GO:0044237,GO:0044238,GO:0044424,GO:0044464,GO:0046483,GO:0071704,GO:0090304,GO:0090305,GO:0097159,GO:…											Viridiplantae	28M9Z@1,2QTTA@2759,37KJR@33090,3GDW2@35493,3KT3J@4447	NA|NA|NA	S	galactoside
Ccam02g01413		AT2G04780.1		5e-72	4432.XP_010270121.1	3.1e-64	251.9	Streptophyta		GO:0005575,GO:0005623,GO:0005886,GO:0016020,GO:0031224,GO:0031225,GO:0031226,GO:0044425,GO:0044459,GO:0044464,GO:0046658,GO:0071944
Ccam02g01414																					Viridiplantae	37I5W@33090,3G8J0@35493,COG0036@1,KOG3111@2759	NA|NA|NA	G	Ribulose-phosphate 3-epimerase
Ccam02g01415		AT3G07880.1		6e-101	42345.XP_008795694.1	3.8e-83	314.7	Liliopsida
Ccam02g03417		AT3G52120.1		6e-178	29760.VIT_13s0064g01280.t01	9.3e-120	437.2	Streptophyta				ko:K13096					ko00000,ko03041				Viridiplantae	37K09@33090,3G79I@35493,COG0626@1,KOG0053@2759	NA|NA|NA	E	Cystathionine gamma-synthase
Ccam02g03419		AT5G12930.1		2e-80	4432.XP_010265792.1	5.6e-83	315.1	Streptophyta													Viridiplantae	28JSQ@1,2QT8R@2759,37M3V@33090,3G78P@35493,3HR5R@3699	NA|NA|NA	G	fucose metabolic process
Ccam02g03420		AT4G12070.1		0	218851.Aquca_009_00204.1	5.4e-190	670.6	Streptophyta
Ccam02g03421		AT5G10390.1		2e-94	102107.XP_008219239.1	5.8e-65	253.4	fabids		GO:0000785,GO:0000786,GO:0003674,GO:0003676,GO:0003677,GO:0003682,GO:0005488,GO:0005575,GO:0005622,GO:0005623,GO:0005634,GO:0005694,GO:0006323,GO:0006325,GO:0006333,GO:0006334,GO:0006996,GO:0008150,GO:0009987,GO:0010369,GO:0016043,GO:0022607,GO:0031490,GO:0031491,GO:0031492,GO:0031497,GO:0032991,GO:0032993,GO:0034622,GO:0034728,GO:0043226,GO:0043227,GO:0043228,GO:0043229,GO:0043231,GO:0043232,GO:…		ko:K11253	ko05034,ko05202,ko05322,map05034,map05202,map05322				ko00000,ko00001,ko03036,ko04147				Viridiplantae	37RH6@33090,3GEQ2@35493,KOG1691@1,KOG1691@2759	NA|NA|NA	U	Transmembrane emp24 domain-containing protein
Ccam02g03422		AT5G10390.1		2e-94	102107.XP_008219239.1	5.8e-65	253.4	fabids		GO:0000785,GO:0000786,GO:0003674,GO:0003676,GO:0003677,GO:0003682,GO:0005488,GO:0005575,GO:0005622,GO:0005623,GO:0005634,GO:0005694,GO:0006323,GO:0006325,GO:0006333,GO:0006334,GO:0006996,GO:0008150,GO:0009987,GO:0010369,GO:0016043,GO:0022607,GO:0031490,GO:0031491,GO:0031492,GO:0031497,GO:0032991,GO:0032993,GO:0034622,GO:0034728,GO:0043226,GO:0043227,GO:0043228,GO:0043229,GO:0043231,GO:0043232,GO:…		ko:K11253	ko05034,ko05202,ko05322,map05034,map05202,map05322				ko00000,ko00001,ko03036,ko04147				Viridiplantae	29I6F@1,2RRDG@2759,37QGC@33090,3G7YI@35493,4JPAW@91835	NA|NA|NA
Ccam02g03423		AT5G12920.2		1e-144	4432.XP_010257373.1	3.2e-171	608.2	Streptophyta													Viridiplantae	37IJJ@33090,3GC9G@35493,COG0515@1,KOG0192@2759	NA|NA|NA	T	belongs to the protein kinase superfamily
Ccam02g03424		AT5G06900.1	CYP93D1	0	3694.POPTR_0016s05030.1	9.5e-209	733	fabids
Ccam02g03453		AT3G52120.1		3e-154	29760.VIT_13s0064g01280.t01	2.3e-108	399.1	Streptophyta				ko:K13096					ko00000,ko03041				Viridiplantae	37IMF@33090,3GDJV@35493,KOG1441@1,KOG1441@2759	NA|NA|NA	EG	sugar phosphate phosphate translocator
Ccam02g03455		AT5G12930.1		5e-80	4432.XP_010265792.1	4.3e-83	315.5	Streptophyta													Viridiplantae	37IMF@33090,3GDJV@35493,3KU51@4447,KOG1441@1,KOG1441@2759	NA|NA|NA	EG	Triose-phosphate Transporter family
Ccam02g03456		AT4G12070.1		0	218851.Aquca_009_00204.1	1.6e-189	669.1	Streptophyta													Viridiplantae	37JGI@33090,3G76C@35493,KOG1926@1,KOG1926@2759	NA|NA|NA	K	DNA polymerase
Ccam02g03457		AT5G10390.1		2e-94	102107.XP_008219239.1	5.8e-65	253.4	fabids		GO:0000785,GO:0000786,GO:0003674,GO:0003676,GO:0003677,GO:0003682,GO:0005488,GO:0005575,GO:0005622,GO:0005623,GO:0005634,GO:0005694,GO:0006323,GO:0006325,GO:0006333,GO:0006334,GO:0006996,GO:0008150,GO:0009987,GO:0010369,GO:0016043,GO:0022607,GO:0031490,GO:0031491,GO:0031492,GO:0031497,GO:0032991,GO:0032993,GO:0034622,GO:0034728,GO:0043226,GO:0043227,GO:0043228,GO:0043229,GO:0043231,GO:0043232,GO:…		ko:K11253	ko05034,ko05202,ko05322,map05034,map05202,map05322				ko00000,ko00001,ko03036,ko04147				Viridiplantae	37P43@33090,3GF32@35493,KOG4658@1,KOG4658@2759	NA|NA|NA	T	disease resistance
Ccam02g03458		AT5G12920.2		1e-144	4432.XP_010257373.1	3.2e-171	608.2	Streptophyta													Viridiplantae	37RK8@33090,3GD7P@35493,4JJIW@91835,COG0542@1,KOG1051@2759	NA|NA|NA	O	Belongs to the ClpA ClpB family
Ccam02g03459		AT5G06900.1	CYP93D1	0	3694.POPTR_0016s05030.1	1.9e-209	735.3	fabids													Viridiplantae	37P43@33090,3GF32@35493,KOG4658@1,KOG4658@2759	NA|NA|NA	T	disease resistance
Ccam02g03460																					Viridiplantae	37P43@33090,3GF32@35493,KOG4658@1,KOG4658@2759	NA|NA|NA	T	disease resistance
Ccam02g03461		AT2G44480.1	BGLU17	4e-147	4432.XP_010265850.1	3.7e-158	564.7	Streptophyta													Viridiplantae	28J8N@1,2QS61@2759,37QRD@33090,3GDA5@35493,44MT3@71274	NA|NA|NA	P	May act as a component of the auxin efflux carrier
Ccam02g04081		AT5G42390.1		0	42345.XP_008781689.1	0	1767.3	Liliopsida		GO:0000003,GO:0003006,GO:0005575,GO:0005622,GO:0005623,GO:0005737,GO:0005739,GO:0007275,GO:0008150,GO:0009507,GO:0009532,GO:0009536,GO:0009570,GO:0009790,GO:0009791,GO:0009793,GO:0010154,GO:0022414,GO:0032501,GO:0032502,GO:0043226,GO:0043227,GO:0043229,GO:0043231,GO:0044422,GO:0044424,GO:0044434,GO:0044435,GO:0044444,GO:0044446,GO:0044464,GO:0048316,GO:0048608,GO:0048731,GO:0048856,GO:0061458											Viridiplantae	28J8N@1,2QS61@2759,37QRD@33090,3GDA5@35493	NA|NA|NA	P	May act as a component of the auxin efflux carrier
Ccam03g00007																					Viridiplantae	37NID@33090,3G7JB@35493,KOG4197@1,KOG4197@2759	NA|NA|NA	S	Pentatricopeptide repeat-containing protein
Ccam03g00008		AT1G26550.1		8e-55	3885.XP_007138167.1	2.2e-42	178.3	fabids		GO:0003674,GO:0003676,GO:0003677,GO:0003681,GO:0003690,GO:0005488,GO:0005575,GO:0005622,GO:0005623,GO:0005634,GO:0005730,GO:0005737,GO:0005739,GO:0005759,GO:0005819,GO:0005856,GO:0006139,GO:0006364,GO:0006396,GO:0006725,GO:0006807,GO:0008150,GO:0008152,GO:0009987,GO:0010467,GO:0015630,GO:0016070,GO:0016072,GO:0022613,GO:0030684,GO:0031974,GO:0031981,GO:0032991,GO:0034470,GO:0034641,GO:0034660,GO:…	5.2.1.8	ko:K09579					ko00000,ko01000,ko03110				Viridiplantae	37P43@33090,3GF32@35493,3KM6W@4447,COG0534@1,KOG1347@2759,KOG4658@1,KOG4658@2759	NA|NA|NA	T	disease resistance protein
Ccam03g00009		AT2G03220.1		5e-45	42345.XP_008797263.1	3.2e-71	275	Liliopsida													Viridiplantae	37RK8@33090,3GD7P@35493,3KQU5@4447,COG0542@1,KOG1051@2759	NA|NA|NA	O	Belongs to the ClpA ClpB family
Ccam03g00010
Ccam03g00011		AT5G61410.1		6e-167	4432.XP_010258280.1	3.5e-128	464.5	Streptophyta
Ccam03g00012																					Viridiplantae	37P43@33090,3GF32@35493,KOG4658@1,KOG4658@2759	NA|NA|NA	T	disease resistance
Ccam03g00013		AT3G01120.1		0	29730.Gorai.012G052100.1	1e-195	689.9	Streptophyta
Ccam03g00014		AT1G14020.1		0	3649.evm.model.supercontig_991.2	5.5e-204	717.2	Brassicales													Viridiplantae	2D33Y@1,2SQ52@2759,37ZZY@33090,3GPS6@35493	NA|NA|NA
Ccam03g00015
Ccam03g00016		AT1G26690.1		1e-87	4432.XP_010258388.1	4.1e-79	301.2	Streptophyta													Viridiplantae	37KKX@33090,3G8PG@35493,KOG1623@1,KOG1623@2759	NA|NA|NA	U	Mediates both low-affinity uptake and efflux of sugar across the membrane
Ccam03g00017		AT5G39570.1		8e-17	3827.XP_004489417.1	3.8e-19	102.4	fabids
Ccam03g00018		AT1G14000.1		0	29760.VIT_01s0182g00020.t01	8.4e-227	792.7	Streptophyta			2.7.11.1	ko:K17535					ko00000,ko01000,ko01001				Viridiplantae	37J6G@33090,3G7M3@35493,COG5273@1,KOG1311@2759	NA|NA|NA	O	Belongs to the DHHC palmitoyltransferase family
Ccam03g00019																					Viridiplantae	37PYS@33090,3G7AX@35493,COG1358@1,KOG3166@2759	NA|NA|NA	J	60s ribosomal protein
Ccam03g00020		AT3G17430.1		0	2711.XP_006488740.1	7.1e-161	573.5	Streptophyta													Viridiplantae	37PYS@33090,3G7AX@35493,COG1358@1,KOG3166@2759	NA|NA|NA	J	60s ribosomal protein
Ccam03g00021		AT3G17430.1		2e-178	42345.XP_008782535.1	7.4e-138	496.9	Liliopsida													Viridiplantae	37S6J@33090,3GENU@35493,KOG4197@1,KOG4197@2759	NA|NA|NA	S	Pentatricopeptide repeat-containing protein
Ccam03g00022		AT5G64420.1		0	4432.XP_010252540.1	0	1442.2	Streptophyta			2.7.7.7	ko:K02331					ko00000,ko01000,ko03036,ko03400
Ccam03g01674		AT3G14460.1		5e-27	29760.VIT_12s0034g02280.t01	2e-36	160.2	Streptophyta													Viridiplantae	37KIP@33090,3GGFX@35493,KOG4197@1,KOG4197@2759	NA|NA|NA	S	Pentatricopeptide repeat-containing protein
Ccam03g01682		AT5G50920.1	ATHSP93- V CLPC CLPC1 DCA1 HSP93-V	2e-28	3656.XP_008457503.1	1.3e-21	110.2	fabids				ko:K03696	ko01100,map01100				ko00000,ko03110				Viridiplantae	37KIP@33090,3GGFX@35493,KOG4197@1,KOG4197@2759	NA|NA|NA	S	Pentatricopeptide repeat-containing protein
Ccam03g01683		AT3G14460.1		2e-25	29760.VIT_12s0034g02280.t01	2e-39	170.2	Streptophyta													Viridiplantae	37KIP@33090,3GGFX@35493,KOG4197@1,KOG4197@2759	NA|NA|NA	S	Pentatricopeptide repeat-containing protein
Ccam03g01684		AT3G14460.1		7e-33	4432.XP_010251864.1	5.6e-50	206.5	Streptophyta													Viridiplantae	2CZCY@1,2S9RT@2759,37X8J@33090,3GM9X@35493	NA|NA|NA	S	Plant transposase (Ptta/En/Spm family)
Ccam03g01685		AT5G62430.1	CDF1	0.66	4096.XP_009803280.1	2.9e-12	77.4	asterids				ko:K13947					ko00000,ko02000	2.A.69.1
Ccam03g01686		AT2G01420.2	ATPIN4 PIN4	2e-84	3641.EOY08797	1.6e-84	319.3	Streptophyta		GO:0003674,GO:0005215,GO:0005575,GO:0005622,GO:0005623,GO:0005737,GO:0005783,GO:0005886,GO:0006810,GO:0008150,GO:0009914,GO:0009926,GO:0009966,GO:0010252,GO:0010315,GO:0010329,GO:0010646,GO:0010817,GO:0010928,GO:0012505,GO:0015562,GO:0016020,GO:0022857,GO:0023051,GO:0042592,GO:0043226,GO:0043227,GO:0043229,GO:0043231,GO:0044424,GO:0044444,GO:0044464,GO:0048583,GO:0048878,GO:0050789,GO:0050794,GO:…		ko:K13947					ko00000,ko02000	2.A.69.1
Ccam03g01687		AT4G39620.1	ATPPR5 EMB2453	7e-19	4432.XP_010245873.1	2.5e-30	138.3	Streptophyta		GO:0000003,GO:0000373,GO:0000375,GO:0000377,GO:0003006,GO:0003674,GO:0003676,GO:0003723,GO:0003727,GO:0003824,GO:0004518,GO:0004519,GO:0005488,GO:0005575,GO:0005622,GO:0005623,GO:0006139,GO:0006396,GO:0006725,GO:0006807,GO:0007275,GO:0008150,GO:0008152,GO:0008380,GO:0009451,GO:0009790,GO:0009791,GO:0009793,GO:0009987,GO:0010154,GO:0010467,GO:0016070,GO:0016787,GO:0016788,GO:0022414,GO:0031425,GO:…											Viridiplantae	2DZTC@1,2S7A6@2759,37WZ8@33090,3GMDT@35493,44SY9@71274	NA|NA|NA
Ccam03g01688		AT3G14460.1		5e-46	42345.XP_008788594.1	1.2e-39	171.8	Liliopsida
Ccam03g01689		AT5G50920.1	ATHSP93- V CLPC CLPC1 DCA1 HSP93-V	8e-62	4641.GSMUA_Achr8P09160_001	1.4e-50	206.8	Liliopsida				ko:K03696	ko01100,map01100				ko00000,ko03110				Viridiplantae	2D33Y@1,2SQ52@2759,37ZZY@33090,3GPS6@35493	NA|NA|NA
Ccam03g01690
Ccam03g01691
Ccam03g01692		AT3G14460.1		8e-26	29760.VIT_12s0034g02280.t01	1.1e-39	171	Streptophyta													Viridiplantae	37MSX@33090,3G85N@35493,4JMBS@91835,COG0676@1,KOG1594@2759	NA|NA|NA	G	Belongs to the glucose-6-phosphate 1-epimerase family
Ccam03g01693																					Viridiplantae	37TUD@33090,3GI73@35493,COG5201@1,KOG1724@2759	NA|NA|NA	O	Belongs to the SKP1 family
Ccam03g01953		AT1G40087.1		8e-15	2711.XP_006475271.1	1.9e-28	134	Streptophyta													Viridiplantae	37MSX@33090,3G85N@35493,COG0676@1,KOG1594@2759	NA|NA|NA	G	Belongs to the glucose-6-phosphate 1-epimerase family
Ccam03g01958																					Viridiplantae	37NV0@33090,3GBBY@35493,KOG2262@1,KOG2262@2759	NA|NA|NA	T	oligopeptide transporter
Ccam03g01959		AT5G23660.1		3e-75	13333.ERN06256	4.2e-66	258.1	Streptophyta
Ccam03g01962																					Viridiplantae	37P59@33090,3GDZ1@35493,COG2940@1,KOG1082@2759	NA|NA|NA	B	Histone-lysine n-methyltransferase
Ccam03g01963		AT3G26935.1		0	218851.Aquca_021_00056.1	1.9e-181	642.1	Streptophyta		GO:0005575,GO:0005623,GO:0005886,GO:0016020,GO:0044464,GO:0071944	2.3.1.225	ko:K16675	ko04391,map04391				ko00000,ko00001,ko01000				Viridiplantae	37QYW@33090,3G8JC@35493,COG1597@1,KOG1116@2759	NA|NA|NA	IT	sphingoid long-chain bases kinase
Ccam03g01964		AT3G62870.1		2e-109	4432.XP_010250624.1	2.9e-82	311.2	Streptophyta				ko:K02936	ko03010,map03010	M00177,M00179			br01610,ko00000,ko00001,ko00002,ko03009,ko03011				Viridiplantae	28KYS@1,2QTFJ@2759,37T3A@33090,3G96R@35493,4JHMN@91835	NA|NA|NA	S	Family of unknown function (DUF716)
Ccam03g01965		AT3G62870.1		7e-41	4432.XP_010257934.1	5.7e-38	164.1	Streptophyta
Ccam03g01966		AT4G37380.1		0	4432.XP_010250083.1	5.4e-142	511.5	Streptophyta
Ccam03g01967																					Viridiplantae	37TIF@33090,3G9IZ@35493,KOG1075@1,KOG1075@2759	NA|NA|NA	L	ribonuclease H protein
Ccam03g01968		AT3G26782.1		9e-80	4432.XP_010258195.1	3.4e-81	308.1	Streptophyta													Viridiplantae	28HZG@1,2QQAA@2759,37MVM@33090,3G9UM@35493	NA|NA|NA	S	BEST Arabidopsis thaliana protein match is Protein of
Ccam03g01969		AT1G69350.1		8e-127	4432.XP_010258195.1	8.5e-110	404.1	Streptophyta													Viridiplantae	37V8P@33090,3GJCP@35493,4JQ81@91835,COG5126@1,KOG0028@2759	NA|NA|NA	DZ	calcium-binding protein
Ccam03g01970		AT1G69350.1		6e-40	4432.XP_010258195.1	1.8e-44	185.7	Streptophyta
Ccam03g01993				NA	2711.XP_006480520.1	2.4e-13	82.4	Streptophyta													Viridiplantae	37Q1Y@33090,3GAH1@35493,3KV51@4447,COG0049@1,KOG3291@2759	NA|NA|NA	J	Belongs to the universal ribosomal protein uS7 family
Ccam03g01994																					Viridiplantae	37RFT@33090,3GF22@35493,COG0475@1,KOG1650@2759	NA|NA|NA	P	cation H( ) antiporter
Ccam03g01995																					Viridiplantae	2CZCY@1,2S9RT@2759,37X8J@33090,3GM9X@35493	NA|NA|NA	S	Plant transposase (Ptta/En/Spm family)
Ccam03g01996		AT1G40087.1		0.0009	4155.Migut.N00810.1.p	4e-22	112.8	asterids
Ccam03g02032
Ccam03g02057		AT1G40087.1		5e-15	2711.XP_006475271.1	1.9e-28	134	Streptophyta
Ccam03g02058																					Viridiplantae	2CZQ7@1,2SB7U@2759,37X6S@33090,3GQH7@35493,3INM7@38820,3M4AF@4447	NA|NA|NA	S	Conserved gene of
Ccam03g02065
Ccam03g02066		AT5G57330.1		1e-106	3983.cassava4.1_012107m	1.3e-80	306.6	fabids			5.1.3.15	ko:K01792	ko00010,ko01100,ko01110,ko01120,ko01130,map00010,map01100,map01110,map01120,map01130		R02739	RC00563	ko00000,ko00001,ko01000
Ccam03g02067		AT1G75950.1	ASK1 ATSKP1 SKP1 SKP1A UIP1	7e-26	161934.XP_010680409.1	6.4e-21	106.7	Streptophyta				ko:K03094	ko04110,ko04111,ko04114,ko04120,ko04141,ko04310,ko04341,ko04350,ko04710,ko05168,ko05200,map04110,map04111,map04114,map04120,map04141,map04310,map04341,map04350,map04710,map05168,map05200	M00379,M00380,M00381,M00382,M00387,M00407,M00411			ko00000,ko00001,ko00002,ko03036,ko04121				Viridiplantae	37TDQ@33090,3GH3U@35493,COG4886@1,KOG0619@2759	NA|NA|NA	S	LRR receptor-like serine threonine-protein kinase
Ccam03g02068		AT5G57330.1		4e-83	13333.ERN07371	1.6e-61	242.7	Streptophyta			5.1.3.15	ko:K01792	ko00010,ko01100,ko01110,ko01120,ko01130,map00010,map01100,map01110,map01120,map01130		R02739	RC00563	ko00000,ko00001,ko01000				Viridiplantae	37SB0@33090,3GGNF@35493,COG4886@1,KOG0619@2759	NA|NA|NA	S	LRR receptor-like serine threonine-protein kinase
Ccam03g02069		AT5G55930.1	ATOPT1 OPT1	1e-15	218851.Aquca_051_00031.1	1.9e-11	75.9	Streptophyta													Viridiplantae	37SB0@33090,3GGNF@35493,COG4886@1,KOG0619@2759	NA|NA|NA	S	LRR receptor-like serine threonine-protein kinase
Ccam03g02070
Ccam03g02153		AT4G13460.1	SDG22 SET22 SUVH9	0	4432.XP_010262468.1	3.5e-227	794.7	Streptophyta													Viridiplantae	37TDQ@33090,3GH3U@35493,COG4886@1,KOG0619@2759	NA|NA|NA	S	LRR receptor-like serine threonine-protein kinase
Ccam03g02154		AT5G23450.3	ATLCBK1 LCBK1	1e-18	4432.XP_010250901.1	3e-14	84.7	Streptophyta		GO:0003674,GO:0003824,GO:0006629,GO:0006643,GO:0006665,GO:0006793,GO:0006796,GO:0006807,GO:0008150,GO:0008152,GO:0008610,GO:0009058,GO:0009987,GO:0016301,GO:0016310,GO:0016740,GO:0016772,GO:0017050,GO:0030148,GO:0044237,GO:0044238,GO:0044249,GO:0044255,GO:0046467,GO:0071704,GO:1901564,GO:1901566,GO:1901576											Viridiplantae	37SB0@33090,3GGNF@35493,COG4886@1,KOG0619@2759	NA|NA|NA	S	LRR receptor-like serine threonine-protein kinase
Ccam03g02155		AT5G13890.1		7e-96	4006.Lus10041505	2e-81	309.3	fabids
Ccam03g02156																					Viridiplantae	37TDQ@33090,3GH3U@35493,COG4886@1,KOG0619@2759	NA|NA|NA	S	LRR receptor-like serine threonine-protein kinase
Ccam03g02157																					Viridiplantae	37SB0@33090,3GGNF@35493,COG4886@1,KOG0619@2759	NA|NA|NA	S	LRR receptor-like serine threonine-protein kinase
Ccam03g02158		AT3G09510.1		3e-30	4432.XP_010256191.1	1.7e-79	304.3	Streptophyta													Viridiplantae	37SB0@33090,3GGNF@35493,COG4886@1,KOG0619@2759	NA|NA|NA	S	LRR receptor-like serine threonine-protein kinase
Ccam03g02159		AT3G27470.1		0	4432.XP_010248668.1	2.6e-209	734.6	Streptophyta
Ccam03g02292		AT2G46600.1		8e-26	3659.XP_004166902.1	8.2e-22	109.4	fabids		GO:0000902,GO:0000904,GO:0003674,GO:0005488,GO:0005509,GO:0008150,GO:0009653,GO:0009888,GO:0009987,GO:0010026,GO:0010090,GO:0010091,GO:0016043,GO:0030154,GO:0032502,GO:0032989,GO:0043167,GO:0043169,GO:0046872,GO:0048468,GO:0048856,GO:0048869,GO:0071840,GO:0090558,GO:0090626		ko:K16465					ko00000,ko03036				Viridiplantae	37TDQ@33090,3GH3U@35493,COG4886@1,KOG0619@2759	NA|NA|NA	S	LRR receptor-like serine threonine-protein kinase
Ccam03g02347																					Viridiplantae	37SB0@33090,3GGNF@35493,COG4886@1,KOG0619@2759	NA|NA|NA	S	LRR receptor-like serine threonine-protein kinase
Ccam03g02348		AT2G37270.1	ATRPS5B RPS5B	3e-38	4558.Sb03g009210.1	9.3e-28	129.8	Liliopsida				ko:K02989	ko03010,map03010	M00177			br01610,ko00000,ko00001,ko00002,ko03011				Viridiplantae	37NZG@33090,3G9ZX@35493,COG0147@1,KOG1223@2759	NA|NA|NA	E	isochorismate synthase
Ccam03g02349		AT2G13620.1	ATCHX15 CHX15	0	29760.VIT_04s0044g01470.t01	0	1195.6	Streptophyta		GO:0005575,GO:0005623,GO:0006810,GO:0006811,GO:0006812,GO:0006885,GO:0008150,GO:0012505,GO:0015672,GO:0042592,GO:0044464,GO:0048878,GO:0050801,GO:0051179,GO:0051234,GO:0055067,GO:0055080,GO:0065007,GO:0065008,GO:0098771											Viridiplantae	37Q6R@33090,3GD9S@35493,COG5032@1,KOG0902@2759	NA|NA|NA	T	Belongs to the PI3 PI4-kinase family
Ccam03g02350		AT1G40087.1		0.0009	981085.XP_010088078.1	6.7e-16	92.4	Streptophyta
Ccam03g02351																					Viridiplantae	37QTE@33090,3GC62@35493,4JMNJ@91835,COG0513@1,KOG0330@2759	NA|NA|NA	A	Belongs to the DEAD box helicase family
Ccam03g02446																					Viridiplantae	37Q9D@33090,3GF0H@35493,COG5032@1,KOG0903@2759	NA|NA|NA	TU	Belongs to the PI3 PI4-kinase family
Ccam03g02447
Ccam03g02448		AT1G32120.1		0.017	4572.TRIUR3_28111-P1	5.8e-12	79.7	Poales													Viridiplantae	37QTE@33090,3GC62@35493,44P8S@71274,COG0513@1,KOG0330@2759	NA|NA|NA	A	DEAD-box ATP-dependent RNA helicase
Ccam03g02449
Ccam03g02450																					Viridiplantae	28JI6@1,2QRXD@2759,37IM4@33090,3G8KP@35493	NA|NA|NA	K	transcription factor
Ccam03g02744		AT5G49290.1	ATRLP56 RLP56	6e-98	3641.EOX99104	2.5e-45	190.7	Streptophyta													Viridiplantae	37IP4@33090,3GD8X@35493,COG0154@1,COG0457@1,KOG1124@2759,KOG1211@2759	NA|NA|NA	J	Translocon at the outer membrane of chloroplasts
Ccam03g02745		AT4G04220.1	AtRLP46 RLP46	0	218851.Aquca_009_00527.1	2e-43	184.5	Streptophyta													Viridiplantae	37IP4@33090,3GD8X@35493,COG0154@1,COG0457@1,KOG1124@2759,KOG1211@2759	NA|NA|NA	J	Translocon at the outer membrane of chloroplasts
Ccam03g02746		AT4G04220.1	AtRLP46 RLP46	0	2711.XP_006489002.1	6.4e-18	99.8	Streptophyta													Viridiplantae	2CUIV@1,2S4E5@2759,37UIM@33090,3GIX7@35493,3IH73@38820,3KZ19@4447	NA|NA|NA	S	MAPEG family
Ccam03g02747																					Viridiplantae	2BYKV@1,2QSXD@2759,37SKK@33090,3G88J@35493,3KSY5@4447	NA|NA|NA	S	Disease resistance RPP13-like protein 4
Ccam03g02748		AT5G49290.1	ATRLP56 RLP56	1e-111	3641.EOX99104	2.8e-44	187.2	Streptophyta
Ccam03g02749		AT4G04220.1	AtRLP46 RLP46	0	218851.Aquca_009_00527.1	5.2e-44	186.4	Streptophyta
Ccam03g02750
Ccam03g02751		AT5G49290.1	ATRLP56 RLP56	3e-110	3641.EOX99104	1.8e-43	184.5	Streptophyta
Ccam03g02752		AT4G04220.1	AtRLP46 RLP46	0	218851.Aquca_009_00527.1	7.3e-46	192.6	Streptophyta
Ccam03g02753		AT4G04220.1	AtRLP46 RLP46	0	2711.XP_006489002.1	3.9e-15	90.5	Streptophyta
Ccam03g02754																					Viridiplantae	28K1Y@1,2RI18@2759,37SMV@33090,3GGNE@35493,4JN8X@91835	NA|NA|NA	S	bHLH-MYC and R2R3-MYB transcription factors N-terminal
Ccam03g02755		AT5G49290.1	ATRLP56 RLP56	4e-112	3641.EOX99104	4e-43	183.3	Streptophyta													Viridiplantae	37SST@33090,3GEUD@35493,KOG4658@1,KOG4658@2759	NA|NA|NA	T	disease resistance
Ccam03g02756		AT4G04220.1	AtRLP46 RLP46	0	218851.Aquca_009_00527.1	1.5e-43	184.9	Streptophyta													Viridiplantae	2CR9B@1,2S3NR@2759,37WFH@33090,3GK6C@35493	NA|NA|NA	S	Gibberellin regulated protein
Ccam03g02757		AT1G18870.1	ATICS2 ICS2	0	4432.XP_010256496.1	3.9e-211	741.1	Streptophyta	ICS		2.2.1.9,4.2.1.113,4.2.99.20,5.4.4.2	ko:K02552,ko:K14759,ko:K15040	ko00130,ko01053,ko01100,ko01110,ko01130,ko04020,ko04022,ko04216,ko04217,ko04218,ko04621,ko04979,ko05012,ko05016,ko05166,map00130,map01053,map01100,map01110,map01130,map04020,map04022,map04216,map04217,map04218,map04621,map04979,map05012,map05016,map05166	M00116	R01717,R04031,R08165,R08166	RC00588,RC01053,RC02148,RC02186,RC02475	ko00000,ko00001,ko00002,ko01000,ko02000,ko03029	1.B.8.1			Viridiplantae	28KI3@1,2QSZE@2759,37IX1@33090,3GF82@35493	NA|NA|NA	S	Protein FAR1-RELATED SEQUENCE
Ccam03g02871		AT1G49340.2	ATPI4K A LPHA	0	4432.XP_010272164.1	0	3057.7	Streptophyta													Viridiplantae	28IQJ@1,2QR1U@2759,37TIN@33090,3GCSY@35493	NA|NA|NA	S	Plant mobile domain
Ccam03g03035																					Viridiplantae	37V4T@33090,3GJ7F@35493,4JTXF@91835,COG1278@1,KOG3070@2759	NA|NA|NA	J	Cold shock protein domain
Ccam03g03036		AT5G60990.1		0	3656.XP_008437560.1	5.2e-160	570.9	fabids		GO:0003674,GO:0003724,GO:0003824,GO:0004004,GO:0004386,GO:0005575,GO:0005622,GO:0005623,GO:0005634,GO:0005730,GO:0005737,GO:0006139,GO:0006364,GO:0006396,GO:0006725,GO:0006807,GO:0008026,GO:0008150,GO:0008152,GO:0008186,GO:0009987,GO:0010467,GO:0010501,GO:0016070,GO:0016072,GO:0016462,GO:0016787,GO:0016817,GO:0016818,GO:0016887,GO:0017111,GO:0022613,GO:0031974,GO:0031981,GO:0034470,GO:0034641,GO:…	3.6.4.13	ko:K14777					ko00000,ko01000,ko03009				Viridiplantae	37KD6@33090,3G9YX@35493,3KM44@4447,COG0508@1,KOG0559@2759	NA|NA|NA	C	Dihydrolipoyllysine-residue succinyltransferase component of 2-oxoglutarate dehydrogenase complex
Ccam03g03037		AT5G64070.1	PI-4KBET A1 PI4KBETA1	2e-22	4432.XP_010260499.1	1.8e-21	109.8	Streptophyta													Viridiplantae	2QSPJ@2759,37M7Z@33090,3GGRR@35493,4JN7E@91835,COG2303@1	NA|NA|NA	E	GMC oxidoreductase
Ccam03g03038
Ccam03g03039		AT5G60990.1		5e-83	4081.Solyc10g007550.2.1	8.5e-67	260.4	asterids		GO:0003674,GO:0003724,GO:0003824,GO:0004004,GO:0004386,GO:0005575,GO:0005622,GO:0005623,GO:0005634,GO:0005730,GO:0005737,GO:0006139,GO:0006364,GO:0006396,GO:0006725,GO:0006807,GO:0008026,GO:0008150,GO:0008152,GO:0008186,GO:0009987,GO:0010467,GO:0010501,GO:0016070,GO:0016072,GO:0016462,GO:0016787,GO:0016817,GO:0016818,GO:0016887,GO:0017111,GO:0022613,GO:0031974,GO:0031981,GO:0034470,GO:0034641,GO:…	3.6.4.13	ko:K14777					ko00000,ko01000,ko03009				Viridiplantae	2CMEY@1,2QQ6B@2759,37Q3P@33090,3GE9J@35493	NA|NA|NA	S	Inositol-tetrakisphosphate 1-kinase
Ccam03g03040																					Viridiplantae	37Q61@33090,3GB4K@35493,KOG2033@1,KOG2033@2759	NA|NA|NA	I	Conserved oligomeric Golgi complex subunit
Ccam04g02125		AT3G17970.1		2e-112	13333.ERM94131	2.1e-84	318.9	Streptophyta		GO:0005575,GO:0005622,GO:0005623,GO:0005737,GO:0009507,GO:0009526,GO:0009527,GO:0009536,GO:0009707,GO:0009941,GO:0016020,GO:0016021,GO:0019867,GO:0031090,GO:0031224,GO:0031300,GO:0031301,GO:0031350,GO:0031351,GO:0031354,GO:0031355,GO:0031358,GO:0031359,GO:0031967,GO:0031968,GO:0031969,GO:0031975,GO:0042170,GO:0043226,GO:0043227,GO:0043229,GO:0043231,GO:0044422,GO:0044424,GO:0044425,GO:0044434,GO:…	3.5.1.4	ko:K01426	ko00330,ko00360,ko00380,ko00627,ko00643,ko01120,map00330,map00360,map00380,map00627,map00643,map01120		R02540,R03096,R03180,R03909,R05551,R05590	RC00010,RC00100,RC00950,RC01025	ko00000,ko00001,ko01000				Viridiplantae	2QYTS@2759,37RW2@33090,3GHGP@35493,COG0484@1	NA|NA|NA	O	Domain of unknown function (DUF3444)
Ccam04g02126		AT3G17970.1		3e-126	4432.XP_010264573.1	4.3e-140	505	Streptophyta		GO:0005575,GO:0005622,GO:0005623,GO:0005737,GO:0009507,GO:0009526,GO:0009527,GO:0009536,GO:0009707,GO:0009941,GO:0016020,GO:0016021,GO:0019867,GO:0031090,GO:0031224,GO:0031300,GO:0031301,GO:0031350,GO:0031351,GO:0031354,GO:0031355,GO:0031358,GO:0031359,GO:0031967,GO:0031968,GO:0031969,GO:0031975,GO:0042170,GO:0043226,GO:0043227,GO:0043229,GO:0043231,GO:0044422,GO:0044424,GO:0044425,GO:0044434,GO:…	3.5.1.4	ko:K01426	ko00330,ko00360,ko00380,ko00627,ko00643,ko01120,map00330,map00360,map00380,map00627,map00643,map01120		R02540,R03096,R03180,R03909,R05551,R05590	RC00010,RC00100,RC00950,RC01025	ko00000,ko00001,ko01000				Viridiplantae	28PVH@1,2QWI4@2759,37PJ0@33090,3GFEC@35493,3KTGV@4447	NA|NA|NA
Ccam04g02127		AT1G65820.3		1e-55	4533.OB03G38520.1	4.1e-61	240.7	Poales			2.5.1.18	ko:K00799	ko00480,ko00980,ko00982,ko00983,ko01524,ko05200,ko05204,ko05225,ko05418,map00480,map00980,map00982,map00983,map01524,map05200,map05204,map05225,map05418		R03522,R07002,R07003,R07004,R07023,R07024,R07025,R07026,R07069,R07070,R07083,R07084,R07091,R07092,R07093,R07094,R07100,R07113,R07116,R08280,R09409,R11905	RC00004,RC00069,RC00840,RC00948,RC01704,RC01705,RC01706,RC01758,RC01759,RC01765,RC01767,RC01769,RC02243,RC02527,RC02939,RC02940,RC02942,RC02943,RC02944	ko00000,ko00001,ko01000,ko02000	1.A.12.2.2,1.A.12.3.2			Viridiplantae	28I79@1,2QQ2A@2759,37RTU@33090,3G8T1@35493	NA|NA|NA	K	Transcription factor
Ccam04g02230		AT5G45520.1		2e-45	42345.XP_008813357.1	1.3e-78	301.2	Liliopsida													Viridiplantae	37PRD@33090,3GCRT@35493,KOG1183@1,KOG1183@2759	NA|NA|NA	MO	N-acetylglucosaminyl transferase component family protein Gpi1 family protein
Ccam04g02231																					Viridiplantae	37PRD@33090,3GCRT@35493,3KNW2@4447,KOG1183@1,KOG1183@2759	NA|NA|NA	MO	N-acetylglucosaminyl transferase component (Gpi1)
Ccam04g02232																					Viridiplantae	37JT3@33090,3G8X5@35493,KOG1959@1,KOG1959@2759	NA|NA|NA	G	Lysosomal
Ccam04g02233
Ccam04g02234																					Viridiplantae	37R6P@33090,3G8BW@35493,COG2801@1,KOG0017@2759	NA|NA|NA	E	Uncharacterized protein K02A2.6-like
Ccam04g02235																					Viridiplantae	37R6P@33090,3G8BW@35493,COG2801@1,KOG0017@2759	NA|NA|NA	E	Uncharacterized protein K02A2.6-like
Ccam04g02236																					Viridiplantae	37N5K@33090,3GBI9@35493,COG1028@1,KOG0725@2759	NA|NA|NA	Q	Secoisolariciresinol dehydrogenase-like
Ccam04g02237		AT1G60060.1		4e-20	3983.cassava4.1_029411m	5.5e-30	137.1	fabids
Ccam04g02238		AT5G35450.1		8e-29	4432.XP_010244072.1	6.9e-31	141.7	Streptophyta													Viridiplantae	37JUG@33090,3G9NR@35493,KOG0896@1,KOG0896@2759	NA|NA|NA	O	Belongs to the ubiquitin-conjugating enzyme family
Ccam04g02243		AT1G74670.1		5e-29	4432.XP_010248044.1	2.4e-40	171.4	Streptophyta
Ccam04g02593		AT1G17930.1		8e-15	42345.XP_008777880.1	6.2e-20	106.3	Streptophyta													Viridiplantae	37TUD@33090,3GI73@35493,4JHN9@91835,COG5201@1,KOG1724@2759	NA|NA|NA	O	Belongs to the SKP1 family
Ccam04g02594		AT2G17870.1		9e-16	3988.XP_002513770.1	6e-08	63.2	fabids				ko:K18754					ko00000,ko03019				Viridiplantae	37MPV@33090,3G8CJ@35493,4JRWU@91835,COG5228@1,KOG0304@2759	NA|NA|NA	A	CCR4-associated factor 1 homolog
Ccam04g02595		AT4G26910.1		4e-121	42345.XP_008790721.1	1.7e-107	396	Liliopsida
Ccam04g02596		AT1G03990.1		2e-09	3983.cassava4.1_022973m	0	1349.7	fabids													Viridiplantae	298P5@1,2RFQ4@2759,37SR1@33090,3GDTH@35493	NA|NA|NA	S	transcription repressor
Ccam04g02626
Ccam04g02627		AT2G43980.1		2e-165	4432.XP_010277817.1	1.3e-183	649.4	Streptophyta		GO:0003674,GO:0003824,GO:0005575,GO:0005622,GO:0005623,GO:0005737,GO:0005829,GO:0006066,GO:0006793,GO:0006796,GO:0008150,GO:0008152,GO:0009058,GO:0009987,GO:0010264,GO:0016301,GO:0016310,GO:0016740,GO:0016772,GO:0016773,GO:0017144,GO:0019637,GO:0019751,GO:0032958,GO:0033517,GO:0043647,GO:0044237,GO:0044281,GO:0044283,GO:0044424,GO:0044444,GO:0044464,GO:0046165,GO:0046173,GO:0047325,GO:0051765,GO:…	2.7.1.159	ko:K01765	ko00562,map00562	M00132	R03428,R03429	RC00002,RC00078	ko00000,ko00001,ko00002,ko01000
Ccam04g02628		AT5G16300.1		0	4432.XP_010272820.1	0	1265	Streptophyta													Viridiplantae	2S4FH@2759,37W1I@33090,3GKKI@35493,COG4043@1	NA|NA|NA
Ccam04g02629		AT5G18730.1		2e-33	29760.VIT_14s0068g01140.t01	3.6e-60	239.2	Streptophyta													Viridiplantae	37JWT@33090,3GAZ5@35493,KOG2577@1,KOG2577@2759	NA|NA|NA	K	transcription factor
Ccam04g02630		AT3G23255.2		1e-75	42345.XP_008785150.1	8.9e-79	300.1	Liliopsida
Ccam04g02632		AT3G57170.1		2e-128	218851.Aquca_024_00120.1	1.1e-161	576.6	Streptophyta		GO:0000506,GO:0005575,GO:0005622,GO:0005623,GO:0005737,GO:0005783,GO:0005789,GO:0006464,GO:0006497,GO:0006505,GO:0006506,GO:0006629,GO:0006643,GO:0006644,GO:0006650,GO:0006661,GO:0006664,GO:0006793,GO:0006796,GO:0006807,GO:0008150,GO:0008152,GO:0008610,GO:0008654,GO:0009058,GO:0009059,GO:0009247,GO:0009987,GO:0012505,GO:0016020,GO:0019538,GO:0019637,GO:0031984,GO:0032991,GO:0034645,GO:0036211,GO:…		ko:K03860	ko00563,ko01100,map00563,map01100		R05916		ko00000,ko00001				Viridiplantae	37QC2@33090,3GADQ@35493,KOG1267@1,KOG1267@2759	NA|NA|NA	K	Transcription termination factor family protein
Ccam04g02633				NA	42345.XP_008804897.1	4.1e-10	71.6	Liliopsida		GO:0000506,GO:0005575,GO:0005622,GO:0005623,GO:0005737,GO:0005783,GO:0005789,GO:0006464,GO:0006497,GO:0006505,GO:0006506,GO:0006629,GO:0006643,GO:0006644,GO:0006650,GO:0006661,GO:0006664,GO:0006793,GO:0006796,GO:0006807,GO:0008150,GO:0008152,GO:0008610,GO:0008654,GO:0009058,GO:0009059,GO:0009247,GO:0009987,GO:0012505,GO:0016020,GO:0019538,GO:0019637,GO:0031984,GO:0032991,GO:0034645,GO:0036211,GO:…		ko:K03860	ko00563,ko01100,map00563,map01100		R05916		ko00000,ko00001				Viridiplantae	2D33Y@1,2SQ52@2759,37ZZY@33090,3GPS6@35493	NA|NA|NA
Ccam04g02639		AT3G26720.1		0	4432.XP_010249227.1	0	1587.4	Streptophyta		GO:0003674,GO:0003824,GO:0004553,GO:0004559,GO:0005575,GO:0005576,GO:0005618,GO:0005622,GO:0005623,GO:0005737,GO:0005773,GO:0005774,GO:0005975,GO:0005996,GO:0006013,GO:0006464,GO:0006517,GO:0006807,GO:0008150,GO:0008152,GO:0009100,GO:0009505,GO:0009987,GO:0015923,GO:0016020,GO:0016787,GO:0016798,GO:0019318,GO:0019538,GO:0030312,GO:0031090,GO:0036211,GO:0043170,GO:0043226,GO:0043227,GO:0043229,GO:…	3.2.1.24	ko:K01191	ko00511,map00511				ko00000,ko00001,ko01000,ko04131		GH38		Viridiplantae	37MJ8@33090,3GB77@35493,COG0450@1,KOG0852@2759	NA|NA|NA	O	2-cys peroxiredoxin BAS1
Ccam04g02640
Ccam04g02641				NA	4098.XP_009595525.1	5.9e-07	61.6	Streptophyta
Ccam04g02642		AT5G51080.1		4e-12	161934.XP_010677706.1	2e-132	479.6	Streptophyta													Viridiplantae	2CZCY@1,2S9RT@2759,37X8J@33090,3GM9X@35493,44SS8@71274	NA|NA|NA	S	Conserved gene of
Ccam04g02643		AT3G51680.1		1e-32	29760.VIT_08s0007g02630.t01	3.1e-36	158.3	Streptophyta													Viridiplantae	37SYT@33090,3G9MH@35493,COG0143@1,KOG1247@2759,KOG2241@2759	NA|NA|NA	J	Belongs to the class-I aminoacyl-tRNA synthetase family
Ccam04g02644																					Viridiplantae	28ISI@1,2QR3S@2759,37S8R@33090,3GETI@35493	NA|NA|NA	S	RING FYVE PHD zinc finger superfamily protein
Ccam04g02645		AT2G36060.2		2e-97	3641.EOY08418	9.6e-82	309.3	Streptophyta				ko:K10704	ko04624,map04624				ko00000,ko00001,ko03400
Ccam04g02646																					Viridiplantae	2CZCY@1,2S9RT@2759,37X8J@33090,3GM9X@35493	NA|NA|NA	S	Plant transposase (Ptta/En/Spm family)
Ccam04g02647		AT1G20140.1		4e-19	4006.Lus10017282	1.9e-12	78.2	fabids													Viridiplantae	37QU9@33090,3GEW8@35493,KOG1339@1,KOG1339@2759	NA|NA|NA	O	Belongs to the peptidase A1 family
Ccam04g02648		AT5G22250.1		4e-122	3983.cassava4.1_013476m	1.7e-106	392.5	fabids				ko:K12581	ko03018,map03018				ko00000,ko00001,ko03019				Viridiplantae	2CPMB@1,2R217@2759,383PY@33090,3GQRU@35493	NA|NA|NA
Ccam04g02649
Ccam04g02650		AT5G04820.1		1e-45	4432.XP_010246483.1	4e-54	218	Streptophyta													Viridiplantae	37MKZ@33090,3G81X@35493,3KMQT@4447,KOG3126@1,KOG3126@2759	NA|NA|NA	P	Mitochondrial outer membrane protein porin
Ccam04g02651
Ccam04g02652
Ccam04g02653		AT5G06280.1		1e-17	4432.XP_010262956.1	4.4e-24	117.9	Streptophyta													Viridiplantae	37RRH@33090,3G8MV@35493,3M4DI@4447,COG2801@1,KOG0017@2759	NA|NA|NA	L	DNA RNA polymerases superfamily protein
Ccam04g02655																					Viridiplantae	37RRH@33090,3G8MV@35493,3M4DI@4447,COG2801@1,KOG0017@2759	NA|NA|NA	L	DNA RNA polymerases superfamily protein
Ccam04g02656		AT2G36000.1		1e-84	2711.XP_006481572.1	3e-33	149.4	Streptophyta				ko:K15032					ko00000,ko03012,ko03029				Viridiplantae	37RRH@33090,3G8MV@35493,COG2801@1,KOG0017@2759	NA|NA|NA	L	DNA RNA polymerases superfamily protein
Ccam04g02657		AT1G40087.1		0.012	2711.XP_006475271.1	7.6e-15	88.6	Streptophyta													Viridiplantae	37RRH@33090,3G8MV@35493,3M4DI@4447,COG2801@1,KOG0017@2759	NA|NA|NA	L	DNA RNA polymerases superfamily protein
Ccam04g02658		AT5G06290.1		2e-137	4432.XP_010246607.1	2.6e-112	411.8	Streptophyta
Ccam04g02659																					Viridiplantae	37SNU@33090,3GGHE@35493,KOG0389@1,KOG0389@2759	NA|NA|NA	B	SWI SNF-related matrix-associated actin-dependent regulator of chromatin subfamily A containing DEAD H box
Ccam04g02660
Ccam04g02661		AT2G45560.1		0.28	4155.Migut.I00328.1.p	1.1e-08	68.2	asterids													Viridiplantae	37NWC@33090,3G9Z6@35493,COG5602@1,KOG4204@2759	NA|NA|NA	B	histone deacetylation
Ccam04g02662		AT4G13780.1		4e-33	2711.XP_006489841.1	2.8e-29	134.8	Streptophyta			6.1.1.10	ko:K01874	ko00450,ko00970,map00450,map00970	M00359,M00360	R03659,R04773	RC00055,RC00523	ko00000,ko00001,ko00002,ko01000,ko01007,ko03016				Viridiplantae	37SIB@33090,3GG6B@35493,KOG2048@1,KOG2048@2759	NA|NA|NA	S	U3 small nucleolar RNA-associated protein
Ccam04g02663		AT5G16680.1		1e-12	4432.XP_010270004.1	4.3e-30	138.7	Streptophyta
Ccam04g02664																					Viridiplantae	37R6P@33090,3G8BW@35493,4JN0G@91835,COG2801@1,KOG0017@2759	NA|NA|NA	L	Uncharacterized protein K02A2.6-like
Ccam04g02665		AT1G11905.1		0.57	981085.XP_010088078.1	2.9e-10	72.8	Streptophyta													Viridiplantae	37R6P@33090,3G8BW@35493,4JN0G@91835,COG2801@1,KOG0017@2759	NA|NA|NA	L	Uncharacterized protein K02A2.6-like
Ccam04g02666		AT3G52500.1		6e-144	4432.XP_010246718.1	6.6e-153	547.4	Streptophyta													Viridiplantae	37XFT@33090,3GNEX@35493,3IUQS@38820,3MB5I@4447,COG2801@1,KOG0017@2759	NA|NA|NA	L	transposition, RNA-mediated
Ccam04g02667		AT5G23270.1		0.55	2711.XP_006491783.1	4.1e-10	72.4	Streptophyta													Viridiplantae	37XFT@33090,3GNEX@35493,3IUQS@38820,3MB5I@4447,COG2801@1,KOG0017@2759	NA|NA|NA	L	transposition, RNA-mediated
Ccam04g02668																					Viridiplantae	2CZCY@1,2S9RT@2759,37X8J@33090,3GM9X@35493,3IP5T@38820,3M2ZX@4447	NA|NA|NA	S	Plant transposase (Ptta/En/Spm family)
Ccam04g02669		AT5G67500.2		8e-21	42345.XP_008787191.1	9.7e-18	96.7	Liliopsida
Ccam04g02670
Ccam04g02671																					Viridiplantae	37QWD@33090,3G928@35493,COG0542@1,KOG1051@2759	NA|NA|NA	O	regulation of cellular macromolecule biosynthetic process
Ccam04g02672		AT3G43490.1		0.003	4533.OB0090G10030.1	8.6e-08	63.9	Liliopsida													Viridiplantae	2EPWT@1,2ST0X@2759,3816D@33090,3GWAS@35493,44TPZ@71274	NA|NA|NA
Ccam04g02673		AT1G53430.1		0.3	42345.XP_008779493.1	2.2e-35	155.2	Liliopsida
Ccam04g02674		ATMG00860.1		5e-34	71139.XP_010026793.1	8.6e-114	416.8	Streptophyta
Ccam04g02675		AT4G14305.1		0.53	42345.XP_008812481.1	1.5e-67	263.1	Liliopsida
Ccam04g02676
Ccam04g02677		AT2G02090.1		3e-67	13333.ERN17041	3.6e-58	231.5	Streptophyta		GO:0006950,GO:0006974,GO:0008150,GO:0009314,GO:0009411,GO:0009416,GO:0009628,GO:0009987,GO:0010225,GO:0033554,GO:0034644,GO:0050896,GO:0051716,GO:0071214,GO:0071478,GO:0071482,GO:0071494,GO:0104004	3.6.4.12	ko:K14439	ko04550,map04550				ko00000,ko00001,ko01000,ko03036				Viridiplantae	2DZTC@1,2S7A6@2759,37WZ8@33090,3GMDT@35493,44SY9@71274	NA|NA|NA
Ccam04g02678																					Viridiplantae	28R2B@1,2S2HU@2759,37VUF@33090,3GJXR@35493	NA|NA|NA
Ccam04g02679		AT3G01320.1		3e-21	13333.ERN01712	1.6e-20	105.5	Streptophyta													Viridiplantae	37SNQ@33090,COG2801@1,KOG0017@2759	NA|NA|NA	L	spliceosomal complex assembly
Ccam04g02680		AT1G27470.1		2e-58	4432.XP_010274381.1	2.3e-59	235.3	Streptophyta				ko:K14548	ko03008,map03008				ko00000,ko00001,ko03009				Viridiplantae	37PAM@33090,3GGGF@35493,4JN68@91835,COG2801@1,KOG0017@2759,KOG4197@1,KOG4197@2759	NA|NA|NA	L	Pentatricopeptide repeat-containing protein
Ccam04g02681																					Viridiplantae	37SNQ@33090,3GHRQ@35493,COG2801@1,KOG0017@2759	NA|NA|NA	L	spliceosomal complex assembly
Ccam04g02682		AT1G24090.1		7e-13	3750.XP_008378407.1	1.4e-243	849.4	fabids													Viridiplantae	37MEM@33090,3GAUV@35493,COG0515@1,KOG1187@2759	NA|NA|NA	T	belongs to the protein kinase superfamily
Ccam04g02683		ATMG00860.1		0.055	57918.XP_004301673.1	1.4e-109	404.1	fabids
Ccam04g02684		AT1G11300.1		0.27	4558.Sb03g023051.1	5.5e-09	69.7	Poales													Viridiplantae	37Q8D@33090,3GC4J@35493,KOG0589@1,KOG0589@2759	NA|NA|NA	T	serine threonine-protein kinase
Ccam04g02685		AT5G53550.1		0.97	4558.Sb03g023051.1	2.7e-22	114	Poales													Viridiplantae	388SY@33090,3GND2@35493,COG2801@1,KOG0017@2759	NA|NA|NA	L	DNA RNA polymerases superfamily protein
Ccam04g02686		AT1G40087.1		5e-08	4538.ORGLA06G0297500.1	1.2e-31	144.1	Poales													Viridiplantae	37MSF@33090,3GDM8@35493,4JSAI@91835,KOG1121@1,KOG1121@2759	NA|NA|NA	L	Zinc finger BED domain-containing protein
Ccam04g02687																					Viridiplantae	2A2BX@1,2RY2K@2759,37TR2@33090,3GI17@35493	NA|NA|NA	S	Protein DEHYDRATION-INDUCED 19 homolog
Ccam04g02688
Ccam04g02689		AT3G52490.1		0	4432.XP_010246734.1	2.3e-308	1064.7	Streptophyta													Viridiplantae	2BR57@1,2S1VV@2759,37VEA@33090,3GJFV@35493	NA|NA|NA
Ccam04g02690				NA	4096.XP_009761461.1	1.3e-10	73.2	asterids													Viridiplantae	28JYN@1,2QSD0@2759,37RWA@33090,3GD89@35493	NA|NA|NA	K	transcription factor
Ccam04g02691																					Viridiplantae	37NKQ@33090,3G9HD@35493,KOG1470@1,KOG1470@2759	NA|NA|NA	I	Cellular retinaldehyde-binding triple function, C-terminal (InterPro IPR001251), Phosphatidylinositol transfer protein-like, N-terminal (InterPro IPR011074)
Ccam04g02692
Ccam04g02693																					Viridiplantae	2CNIT@1,2QWJF@2759,37RZQ@33090,3GF68@35493,44QMR@71274	NA|NA|NA	C	Photosynthetic reaction centre protein
Ccam04g02694																					Viridiplantae	37IYP@33090,3G7YH@35493,3KRMT@4447,COG5147@1,KOG0048@2759	NA|NA|NA	ADK	RNA polymerase II transcription regulator recruiting activity
Ccam04g02695				NA	4155.Migut.N00810.1.p	1.8e-13	84	asterids													Viridiplantae	37QFZ@33090,3G9AU@35493,3KVYC@4447,KOG4628@1,KOG4628@2759	NA|NA|NA	O	Receptor homology region, transmembrane domain- and RING domain-containing protein
Ccam04g02696		AT3G52480.1		9e-13	4432.XP_010262971.1	2.5e-10	72.4	Streptophyta													Viridiplantae	28K9J@1,2QU5D@2759,37J90@33090,3GANQ@35493	NA|NA|NA	K	Belongs to the GRAS family
Ccam04g02697		AT4G23160.1		1e-24	225117.XP_009343023.1	1e-41	176.4	Viridiplantae
Ccam04g02698		AT4G23160.1		3e-39	3659.XP_004145727.1	8.1e-64	250.4	fabids													Viridiplantae	37HTS@33090,3GE0K@35493,KOG4711@1,KOG4711@2759	NA|NA|NA	S	aluminum-activated malate transporter
Ccam04g02699		ATMG00710.1		4e-07	102107.XP_008238365.1	7.7e-43	180.6	Streptophyta													Viridiplantae	2CMFA@1,2QQ73@2759,37MAG@33090,3G8FH@35493,3KKYF@4447	NA|NA|NA	S	Glycosyl transferases group 1
Ccam04g02700		AT5G42440.1		2e-119	218851.Aquca_014_00420.1	2.7e-118	432.2	Streptophyta			2.7.11.1	ko:K04733	ko04010,ko04064,ko04620,ko04621,ko04624,ko04722,ko05133,ko05140,ko05142,ko05145,ko05152,ko05162,ko05164,map04010,map04064,map04620,map04621,map04624,map04722,map05133,map05140,map05142,map05145,map05152,map05162,map05164	M00686			ko00000,ko00001,ko00002,ko01000,ko01001				Viridiplantae	37R6P@33090,3G8BW@35493,3KU9C@4447,COG2801@1,KOG0017@2759	NA|NA|NA	L	Uncharacterized protein K02A2.6-like
Ccam04g02701																					Viridiplantae	37R6P@33090,3G8BW@35493,4JN0G@91835,COG2801@1,KOG0017@2759	NA|NA|NA	L	Uncharacterized protein K02A2.6-like
Ccam04g02702		AT3G44200.1		0	218851.Aquca_009_00715.1	1.6e-234	819.7	Streptophyta		GO:0000226,GO:0003674,GO:0003824,GO:0004672,GO:0005575,GO:0005622,GO:0005623,GO:0005737,GO:0005856,GO:0005874,GO:0005881,GO:0005938,GO:0006464,GO:0006468,GO:0006793,GO:0006796,GO:0006807,GO:0006996,GO:0007010,GO:0007017,GO:0008150,GO:0008152,GO:0008544,GO:0009888,GO:0009913,GO:0009987,GO:0015630,GO:0016043,GO:0016301,GO:0016310,GO:0016740,GO:0016772,GO:0016773,GO:0019538,GO:0030154,GO:0030855,GO:…	2.7.11.1	ko:K08857					ko00000,ko01000,ko01001,ko03036,ko03400
Ccam04g02703		AT4G23160.1		6e-42	3827.XP_004516035.1	1e-129	471.5	Streptophyta													Viridiplantae	2CZQ7@1,2SB7U@2759,37X6S@33090,3GM3N@35493,4JT1N@91835	NA|NA|NA	S	Plant mobile domain
Ccam04g02704		AT3G42170.1		1e-06	981085.XP_010089760.1	1.9e-30	140.2	fabids													Viridiplantae	37N9U@33090,3G73A@35493,COG0123@1,KOG1343@2759	NA|NA|NA	B	histone deacetylase
Ccam04g02705		AT5G49230.1		3e-28	4432.XP_010251048.1	7.6e-67	260.4	Streptophyta													Viridiplantae	37U3S@33090,3GHZ9@35493,COG5126@1,KOG0027@2759	NA|NA|NA	T	calcium-binding protein
Ccam04g02706
Ccam04g02707		AT5G40500.1		3e-10	29760.VIT_14s0066g00470.t01	6.1e-13	80.5	Streptophyta
Ccam04g02709		AT1G05370.1		1e-27	29760.VIT_05s0020g03350.t01	1.3e-24	119	Streptophyta
Ccam04g02710
Ccam04g02711		ATCG00270.1		2e-30	4155.Migut.C00552.1.p	1.1e-22	113.2	asterids			1.10.3.9	ko:K02706	ko00195,ko01100,map00195,map01100	M00161			ko00000,ko00001,ko00002,ko00194,ko01000
Ccam04g02713		AT1G71980.1		2e-141	4641.GSMUA_Achr8P32450_001	4.2e-131	474.9	Liliopsida
Ccam04g02746																					Viridiplantae	37MEY@33090,3GARC@35493,COG0515@1,KOG1187@2759	NA|NA|NA	T	receptor-like protein kinase
Ccam04g02747		AT1G08440.1		4e-156	29760.VIT_08s0105g00250.t01	1.3e-127	463.4	Streptophyta		GO:0000325,GO:0003674,GO:0005215,GO:0005310,GO:0005342,GO:0005575,GO:0005622,GO:0005623,GO:0005737,GO:0005773,GO:0005774,GO:0006810,GO:0006811,GO:0006820,GO:0006835,GO:0008150,GO:0008509,GO:0008514,GO:0009705,GO:0015075,GO:0015140,GO:0015318,GO:0015556,GO:0015711,GO:0015740,GO:0015743,GO:0015849,GO:0016020,GO:0022857,GO:0031090,GO:0034220,GO:0043226,GO:0043227,GO:0043229,GO:0043231,GO:0044422,GO:…											Viridiplantae	2C82H@1,2QST3@2759,37M5V@33090,3GB14@35493,3KP15@4447	NA|NA|NA	S	H-BTB3 - Bric-a-Brac, Tramtrack, Broad Complex BTB domain with H family conserved sequence, expressed
Ccam04g02748		AT3G11670.1		0	42345.XP_008799709.1	0	1194.9	Liliopsida													Viridiplantae	37RNN@33090,3G8EG@35493,COG0515@1,KOG1187@2759	NA|NA|NA	T	receptor-like protein kinase
Ccam04g02749		AT1G75940.1		0.082	4533.OB06G16940.1	2.3e-63	250	Liliopsida													Viridiplantae	37N5K@33090,3GBI9@35493,COG1028@1,KOG0725@2759	NA|NA|NA	Q	Secoisolariciresinol dehydrogenase-like
Ccam04g02750				NA	57918.XP_004301673.1	6.1e-08	63.9	fabids
Ccam04g02751																					Viridiplantae	28JYJ@1,2QQSY@2759,37PGD@33090,3G9Q4@35493,3ICQY@38820,3KXHD@4447	NA|NA|NA	K	Auxin response factors (ARFs) are transcriptional factors that bind specifically to the DNA sequence 5'-TGTCTC-3' found in the auxin-responsive promoter elements (AuxREs)
Ccam04g02752		AT1G51538.1		7e-10	3760.EMJ08953	5.7e-28	132.1	fabids													Viridiplantae	37N5K@33090,3GBI9@35493,COG1028@1,KOG0725@2759	NA|NA|NA	Q	Secoisolariciresinol dehydrogenase-like
Ccam04g02753		AT1G08460.1		0	4432.XP_010263005.1	2.8e-189	667.9	Streptophyta													Viridiplantae	28JYJ@1,2QQSY@2759,37PGD@33090,3G9Q4@35493	NA|NA|NA	K	Auxin response factors (ARFs) are transcriptional factors that bind specifically to the DNA sequence 5'-TGTCTC-3' found in the auxin-responsive promoter elements (AuxREs)
Ccam04g02834		AT1G12310.1		2e-25	4432.XP_010255621.1	1e-22	113.6	Streptophyta													Viridiplantae	37N5K@33090,3GBI9@35493,COG1028@1,KOG0725@2759	NA|NA|NA	Q	Secoisolariciresinol dehydrogenase-like
Ccam04g02835																					Viridiplantae	28JYJ@1,2QQSY@2759,37PGD@33090,3G9Q4@35493	NA|NA|NA	K	Auxin response factors (ARFs) are transcriptional factors that bind specifically to the DNA sequence 5'-TGTCTC-3' found in the auxin-responsive promoter elements (AuxREs)
Ccam04g02836																					Viridiplantae	37N5K@33090,3GBI9@35493,COG1028@1,KOG0725@2759	NA|NA|NA	Q	Secoisolariciresinol dehydrogenase-like
Ccam04g02837																					Viridiplantae	37SIB@33090,3GG6B@35493,KOG2048@1,KOG2048@2759	NA|NA|NA	S	U3 small nucleolar RNA-associated protein
Ccam04g02838
Ccam04g02839
Ccam04g02840
Ccam04g02841		AT5G38280.1		3e-110	29760.VIT_16s0148g00020.t01	4.5e-158	565.1	Streptophyta
Ccam04g02842		AT1G63850.1		1e-42	42345.XP_008783441.1	1.1e-38	166	Liliopsida													Viridiplantae	2E1UX@1,2S94V@2759,37X7Y@33090,3GM7C@35493,3IBNP@38820,3M1I0@4447	NA|NA|NA
Ccam04g02843		AT5G53110.1		2e-16	29760.VIT_16s0039g01330.t01	8.9e-26	124.8	Streptophyta													Viridiplantae	2QQYD@2759,37P0C@33090,3G8IW@35493,COG4886@1	NA|NA|NA	T	LRR receptor-like serine threonine-protein kinase
Ccam04g02880		AT3G51680.1		7e-80	29760.VIT_08s0007g02700.t01	3.6e-93	348.2	Streptophyta													Viridiplantae	2QR1R@2759,37JHR@33090,3GGR0@35493,4JE02@91835,COG5059@1	NA|NA|NA	Z	Belongs to the TRAFAC class myosin-kinesin ATPase superfamily. Kinesin family
Ccam04g02881																					Viridiplantae	2QR1R@2759,37JHR@33090,3GGR0@35493,3KP49@4447,COG5059@1	NA|NA|NA	Z	Belongs to the TRAFAC class myosin-kinesin ATPase superfamily. Kinesin family
Ccam04g02882		AT2G33860.1		7e-16	38727.Pavir.Ca00928.1.p	1.3e-12	79.7	Poales
Ccam04g02883		AT3G51680.1		7e-80	29760.VIT_08s0007g02700.t01	3.6e-93	348.2	Streptophyta													Viridiplantae	2QQYD@2759,37P0C@33090,3G8IW@35493,3ICIT@38820,3KYQZ@4447,COG4886@1	NA|NA|NA	T	Leucine Rich Repeat
Ccam04g02884		AT2G33860.1		4e-15	29730.Gorai.009G166100.1	3.1e-11	75.9	Streptophyta
Ccam04g02885		AT3G51680.1		7e-80	29760.VIT_08s0007g02700.t01	3.6e-93	348.2	Streptophyta
Ccam04g02886		AT2G33860.1		2e-15	2711.XP_006467718.1	5.8e-12	77.4	Streptophyta				ko:K14486	ko04075,map04075				ko00000,ko00001				Viridiplantae	2QQYD@2759,37P0C@33090,3G8IW@35493,3ICIT@38820,3KYQZ@4447,COG4886@1	NA|NA|NA	T	Leucine Rich Repeat
Ccam04g02887		AT3G51680.1		1e-78	29760.VIT_08s0007g02700.t01	3.5e-91	341.7	Streptophyta
Ccam04g03183		AT1G27470.1		3e-48	4432.XP_010274381.1	2.6e-49	202.2	Streptophyta				ko:K14548	ko03008,map03008				ko00000,ko00001,ko03009				Viridiplantae	2QQYD@2759,37P0C@33090,3G8IW@35493,COG4886@1	NA|NA|NA	T	LRR receptor-like serine threonine-protein kinase
Ccam04g03184																					Viridiplantae	2E1UX@1,2S94V@2759,37X7Y@33090,3GM7C@35493,3IBNP@38820,3M1I0@4447	NA|NA|NA
Ccam04g03185																					Viridiplantae	2QVKB@2759,37PZ6@33090,3GEPX@35493,COG4886@1	NA|NA|NA	T	Encoded by
Ccam04g03186
Ccam04g03187
Ccam04g03188		AT1G51172.1		4e-06	4538.ORGLA06G0040400.1	5e-13	83.6	Poales
Ccam04g03189		AT1G35710.1		3e-22	29760.VIT_07s0005g04040.t01	2.8e-23	115.2	Streptophyta													Viridiplantae	2CMJ2@1,2QQH1@2759,37RQJ@33090,3GBFV@35493	NA|NA|NA	T	inactive leucine-rich repeat receptor-like protein kinase
Ccam04g03190				NA	3694.POPTR_0010s16280.1	3.9e-09	69.3	fabids		GO:0000278,GO:0000281,GO:0000910,GO:0000911,GO:0003674,GO:0003774,GO:0003777,GO:0003824,GO:0005575,GO:0005622,GO:0005623,GO:0005856,GO:0005871,GO:0005875,GO:0006928,GO:0007017,GO:0007018,GO:0007049,GO:0008150,GO:0009987,GO:0015630,GO:0016462,GO:0016787,GO:0016817,GO:0016818,GO:0016887,GO:0017111,GO:0022402,GO:0032506,GO:0032991,GO:0043226,GO:0043228,GO:0043229,GO:0043232,GO:0044422,GO:0044424,GO:…		ko:K10400					ko00000,ko04812				Viridiplantae	28PKI@1,2QW8M@2759,37PBR@33090,3GEP6@35493	NA|NA|NA	S	expressed protein
Ccam04g03191		AT3G19050.1		7e-05	42345.XP_008781338.1	4.4e-13	81.3	Liliopsida		GO:0000278,GO:0000281,GO:0000910,GO:0000911,GO:0003674,GO:0003774,GO:0003777,GO:0003824,GO:0005575,GO:0005622,GO:0005623,GO:0005856,GO:0005871,GO:0005875,GO:0006928,GO:0007017,GO:0007018,GO:0007049,GO:0008150,GO:0009987,GO:0015630,GO:0016462,GO:0016787,GO:0016817,GO:0016818,GO:0016887,GO:0017111,GO:0022402,GO:0032506,GO:0032991,GO:0043226,GO:0043228,GO:0043229,GO:0043232,GO:0044422,GO:0044424,GO:…		ko:K10400					ko00000,ko04812				Viridiplantae	37PD7@33090,3GBZQ@35493,COG3571@1,KOG3253@2759	NA|NA|NA	S	KAT8 regulatory NSL complex subunit
Ccam04g03192
Ccam04g03193		AT4G08850.1		2e-05	4555.Si033953m	6e-10	69.7	Poales
Ccam04g03194																					Viridiplantae	28M3Y@1,2S3TC@2759,37W94@33090,3GK3I@35493,3M0VZ@4447	NA|NA|NA	S	High-light-induced protein
Ccam04g03195
Ccam04g03196		AT4G08850.1		8e-25	4555.Si033953m	2.8e-30	139.8	Poales													Viridiplantae	28JUJ@1,2QS8H@2759,37K24@33090,3GEVH@35493	NA|NA|NA	S	BEST Arabidopsis thaliana protein match is alpha beta-Hydrolases superfamily protein (TAIR
Ccam04g03197
Ccam04g03198		AT4G08850.1		2e-39	4432.XP_010262428.1	1.2e-37	162.9	Streptophyta
Ccam04g03199		AT4G03830.1		0.01	4513.MLOC_72510.1	4e-10	73.9	Poales													Eukaryota	2EIAJ@1,2SNS5@2759	NA|NA|NA	S	gag-polypeptide of LTR copia-type
Ccam04g03200		AT1G35710.1		6e-11	42345.XP_008775330.1	5.8e-16	90.1	Streptophyta													Viridiplantae	37MGF@33090,3GBG8@35493,COG5078@1,KOG0417@2759	NA|NA|NA	O	protein modification by small protein conjugation
Ccam05g00161
Ccam05g00162																					Viridiplantae	2CPAM@1,2S42M@2759,37URA@33090,3GJ54@35493	NA|NA|NA
Ccam05g00163																					Viridiplantae	2QR1E@2759,37RD2@33090,3GADY@35493,3KV78@4447,COG0685@1	NA|NA|NA	E	Belongs to the peroxidase family
Ccam05g00164		AT3G03770.1		1e-76	4432.XP_010266685.1	1.3e-39	170.2	Streptophyta													Viridiplantae	37MGF@33090,3GBG8@35493,COG5078@1,KOG0417@2759	NA|NA|NA	O	protein modification by small protein conjugation
Ccam05g00165		AT2G39870.1		2e-10	4432.XP_010256747.1	1.2e-45	190.3	Streptophyta
Ccam05g00166		AT1G40087.1		1e-21	4432.XP_010261522.1	2.7e-48	199.1	Streptophyta													Viridiplantae	37MGF@33090,3GBG8@35493,3ITTZ@38820,3M5MI@4447,COG5078@1,KOG0417@2759	NA|NA|NA	O	Belongs to the ubiquitin-conjugating enzyme family
Ccam05g00167
Ccam05g00168
Ccam05g00169		AT5G02120.1	OHP	3e-16	4641.GSMUA_Achr10P26670_001	8.4e-13	79.7	Liliopsida
Ccam05g00173																					Viridiplantae	2EZIS@1,2T0V9@2759,38292@33090,3GRTX@35493	NA|NA|NA
Ccam05g00174		AT5G22460.1		2e-94	4432.XP_010271684.1	2.4e-92	345.5	Streptophyta													Viridiplantae	2CPAM@1,2S42M@2759,37URA@33090,3GJ54@35493	NA|NA|NA
Ccam05g00175
Ccam05g00176
Ccam05g00182				NA	3750.XP_008391188.1	6.4e-18	97.1	Eukaryota													Viridiplantae	37IRY@33090,3G7T7@35493,COG3320@1,KOG1221@2759	NA|NA|NA	I	Catalyzes the reduction of fatty acyl-CoA to fatty alcohols
Ccam05g00183		AT5G25760.1	PEX4 UBC21	8e-37	13333.ERM98674	2.6e-29	134.4	Streptophyta													Viridiplantae	37IRY@33090,3G7T7@35493,COG3320@1,KOG1221@2759	NA|NA|NA	I	Catalyzes the reduction of fatty acyl-CoA to fatty alcohols
Ccam05g00184																					Viridiplantae	37IRY@33090,3G7T7@35493,COG3320@1,KOG1221@2759	NA|NA|NA	I	Catalyzes the reduction of fatty acyl-CoA to fatty alcohols
Ccam05g00185		AT5G14470.1		0.081	2711.XP_006491973.1	4.6e-08	65.1	Streptophyta													Viridiplantae	37IRY@33090,3G7T7@35493,COG3320@1,KOG1221@2759	NA|NA|NA	I	Catalyzes the reduction of fatty acyl-CoA to fatty alcohols
Ccam05g00186		AT3G09640.1	APX1B APX2	3e-20	4641.GSMUA_Achr5P07280_001	2.1e-13	81.3	Liliopsida													Viridiplantae	37IRY@33090,3G7T7@35493,3KT99@4447,COG3320@1,KOG1221@2759	NA|NA|NA	I	Catalyzes the reduction of fatty acyl-CoA to fatty alcohols
Ccam05g00187		AT5G25760.1	PEX4 UBC21	2e-35	13333.ERM98674	3.8e-28	130.6	Streptophyta													Viridiplantae	37JU9@33090,3G86R@35493,COG0515@1,KOG1187@2759	NA|NA|NA	T	belongs to the protein kinase superfamily
Ccam05g00195
Ccam05g00196		AT5G25760.1	PEX4 UBC21	1e-33	4572.TRIUR3_31861-P1	6.1e-27	126.7	Poales		GO:0003674,GO:0003824,GO:0004842,GO:0005488,GO:0005515,GO:0005575,GO:0005622,GO:0005623,GO:0005737,GO:0006082,GO:0006464,GO:0006605,GO:0006625,GO:0006629,GO:0006631,GO:0006635,GO:0006807,GO:0006810,GO:0006886,GO:0006996,GO:0007031,GO:0008104,GO:0008150,GO:0008152,GO:0009056,GO:0009062,GO:0009987,GO:0015031,GO:0015833,GO:0015919,GO:0016042,GO:0016043,GO:0016054,GO:0016558,GO:0016567,GO:0016740,GO:…	2.3.2.23	ko:K10689					ko00000,ko01000,ko04121
Ccam05g00197																					Viridiplantae	37R5S@33090,3GBRE@35493,KOG4658@1,KOG4658@2759	NA|NA|NA	T	disease resistance
Ccam05g00198
Ccam05g00199
Ccam05g00200		AT1G40087.1		5e-10	218851.Aquca_029_00025.1	1.6e-27	131	Streptophyta													Viridiplantae	28PWY@1,2QWJJ@2759,37VSF@33090,3GJJD@35493,3IHGE@38820,3KZCI@4447	NA|NA|NA	S	Domain of unknown function (DUF4216)
Ccam05g00201		AT1G40087.1		2e-06	2711.XP_006491973.1	1.3e-36	161	Streptophyta
Ccam05g00202																					Viridiplantae	37SYT@33090,3G9MH@35493,COG0143@1,KOG1247@2759,KOG2241@2759	NA|NA|NA	J	Belongs to the class-I aminoacyl-tRNA synthetase family
Ccam05g00203																					Viridiplantae	2CZCY@1,2S9RT@2759,37X8J@33090,3GM9X@35493,44SS8@71274	NA|NA|NA	S	Conserved gene of
Ccam05g00888		AT4G33790.1	CER4 FAR3 G7	3e-39	29760.VIT_06s0080g00120.t01	1.4e-39	169.5	Streptophyta		GO:0003674,GO:0003824,GO:0005575,GO:0005622,GO:0005623,GO:0005737,GO:0005783,GO:0006139,GO:0006163,GO:0006637,GO:0006725,GO:0006732,GO:0006753,GO:0006790,GO:0006793,GO:0006796,GO:0006807,GO:0008150,GO:0008152,GO:0009058,GO:0009117,GO:0009150,GO:0009259,GO:0009698,GO:0009699,GO:0009987,GO:0010025,GO:0010166,GO:0010345,GO:0012505,GO:0016491,GO:0016620,GO:0016903,GO:0019438,GO:0019637,GO:0019693,GO:…	1.2.1.84	ko:K13356	ko00073,ko04146,ko04212,map00073,map04146,map04212		R09470	RC00004	ko00000,ko00001,ko01000
Ccam05g00889		AT3G44540.1	FAR4	3e-109	29760.VIT_06s0080g00110.t01	1.7e-95	355.9	Streptophyta													Viridiplantae	37R6P@33090,3G8BW@35493,COG2801@1,KOG0017@2759	NA|NA|NA	E	Uncharacterized protein K02A2.6-like
Ccam05g00890		AT4G33790.1	CER4 FAR3 G7	3e-39	29760.VIT_06s0080g00120.t01	1.4e-39	169.5	Streptophyta		GO:0003674,GO:0003824,GO:0005575,GO:0005622,GO:0005623,GO:0005737,GO:0005783,GO:0006139,GO:0006163,GO:0006637,GO:0006725,GO:0006732,GO:0006753,GO:0006790,GO:0006793,GO:0006796,GO:0006807,GO:0008150,GO:0008152,GO:0009058,GO:0009117,GO:0009150,GO:0009259,GO:0009698,GO:0009699,GO:0009987,GO:0010025,GO:0010166,GO:0010345,GO:0012505,GO:0016491,GO:0016620,GO:0016903,GO:0019438,GO:0019637,GO:0019693,GO:…	1.2.1.84	ko:K13356	ko00073,ko04146,ko04212,map00073,map04146,map04212		R09470	RC00004	ko00000,ko00001,ko01000				Viridiplantae	37R6P@33090,3G8BW@35493,4JN0G@91835,COG2801@1,KOG0017@2759	NA|NA|NA	L	Uncharacterized protein K02A2.6-like
Ccam05g00891		AT3G44540.1	FAR4	3e-109	29760.VIT_06s0080g00110.t01	1.7e-95	355.9	Streptophyta													Viridiplantae	37R6P@33090,3G8BW@35493,44QMQ@71274,COG2801@1,KOG0017@2759	NA|NA|NA	L	Reverse transcriptase-like
Ccam05g00892		AT3G44540.1	FAR4	1e-58	42345.XP_008801227.1	2.4e-52	212.2	Liliopsida			1.2.1.84	ko:K13356	ko00073,ko04146,ko04212,map00073,map04146,map04212		R09470	RC00004	ko00000,ko00001,ko01000				Viridiplantae	37R6P@33090,3G8BW@35493,4JN0G@91835,COG2801@1,KOG0017@2759	NA|NA|NA	L	Uncharacterized protein K02A2.6-like
Ccam05g01302		AT2G17220.1		1e-06	4432.XP_010266182.1	5.9e-09	68.9	Streptophyta
Ccam05g01303																					Viridiplantae	37R6P@33090,3G8BW@35493,4JN0G@91835,COG2801@1,KOG0017@2759	NA|NA|NA	L	Uncharacterized protein K02A2.6-like
Ccam05g01304
Ccam05g01305		AT3G07040.1	RPM1 RPS3	2e-09	29760.VIT_12s0057g01130.t01	4.3e-15	87.4	Streptophyta				ko:K13457	ko04626,map04626				ko00000,ko00001
Ccam05g01306
Ccam05g01307
Ccam05g01308		AT3G07040.1	RPM1 RPS3	2e-26	4533.OB03G10670.1	2.5e-43	183.3	Poales													Viridiplantae	37R7M@33090,3GGW1@35493,KOG0165@1,KOG0165@2759	NA|NA|NA	Z	Abnormal spindle-like microcephaly-associated protein homolog
Ccam05g01435
Ccam05g01436		AT4G13780.1		2e-32	2711.XP_006489841.1	1.4e-28	132.1	Streptophyta			6.1.1.10	ko:K01874	ko00450,ko00970,map00450,map00970	M00359,M00360	R03659,R04773	RC00055,RC00523	ko00000,ko00001,ko00002,ko01000,ko01007,ko03016				Viridiplantae	37UVQ@33090,COG2801@1,KOG0017@2759	NA|NA|NA	L	Gag protease polyprotein
Ccam05g01437		AT1G40087.1		0.002	4155.Migut.I00328.1.p	2.4e-12	80.5	asterids
Ccam05g01671																					Viridiplantae	37RRH@33090,3G8MV@35493,COG2801@1,KOG0017@2759	NA|NA|NA	L	DNA RNA polymerases superfamily protein
Ccam05g01672		ATMG00750.1		0.069	161934.XP_010677706.1	5.1e-127	461.1	Streptophyta													Viridiplantae	37R6P@33090,3G8BW@35493,4JN0G@91835,COG2801@1,KOG0017@2759	NA|NA|NA	L	Uncharacterized protein K02A2.6-like
Ccam05g01673		AT1G24090.1		4e-12	57918.XP_004301673.1	7.6e-70	270.8	fabids													Viridiplantae	37R6P@33090,3G8BW@35493,4JN0G@91835,COG2801@1,KOG0017@2759	NA|NA|NA	L	Uncharacterized protein K02A2.6-like
Ccam05g01674		ATMG00860.1		1e-06	4096.XP_009792388.1	1.1e-122	447.2	asterids
Ccam05g01675				NA	57918.XP_004301673.1	8.8e-18	98.6	fabids
Ccam05g01676																					Viridiplantae	28ITG@1,2QR4U@2759,37P39@33090,3GE2D@35493,3KR2C@4447	NA|NA|NA	S	PB1 domain
Ccam05g01677		AT1G01320.1		0.53	3694.POPTR_0011s01230.1	1.9e-23	116.7	fabids
Ccam05g01678																					Viridiplantae	37S07@33090,3GGPJ@35493,KOG4197@1,KOG4197@2759	NA|NA|NA	S	Pentatricopeptide repeat-containing protein At1g80150
Ccam05g01679
Ccam05g01680																					Viridiplantae	2DXH4@1,2S6SE@2759,37ZXZ@33090,3GHUK@35493	NA|NA|NA	S	source UniProtKB
Ccam05g01681																					Viridiplantae	37JKU@33090,3G8VD@35493,COG2124@1,KOG0157@2759	NA|NA|NA	IQ	cytochrome P450
Ccam05g01687		AT4G21820.1		0	4432.XP_010276053.1	3.1e-307	1061.6	Streptophyta				ko:K16743					ko00000,ko03036
Ccam05g01701																					Viridiplantae	37R6P@33090,3G8BW@35493,4JN0G@91835,COG2801@1,KOG0017@2759	NA|NA|NA	L	Uncharacterized protein K02A2.6-like
Ccam05g01702				NA	161934.XP_010685376.1	4.3e-10	71.2	Viridiplantae													Viridiplantae	37R6P@33090,3G8BW@35493,4JN0G@91835,COG2801@1,KOG0017@2759	NA|NA|NA	L	Uncharacterized protein K02A2.6-like
Ccam05g01703																					Viridiplantae	2QSA5@2759,37S0U@33090,3GBW0@35493,COG1519@1	NA|NA|NA	M	3-deoxy-D-manno-octulosonic acid transferase
Ccam05g01704		ATMG00860.1		1e-32	71139.XP_010026793.1	1.3e-170	605.9	Streptophyta													Viridiplantae	37KV7@33090,3GGG3@35493,4JMR6@91835,COG1590@1,COG2520@1,KOG0379@1,KOG0379@2759,KOG1227@2759,KOG1228@2759	NA|NA|NA	J	tRNA wybutosine-synthesizing protein 2 3
Ccam05g01711		AT5G53550.1	ATYSL3 YSL3	0.94	3694.POPTR_0011s01230.1	2.3e-22	113.6	fabids													Viridiplantae	37KV7@33090,3GGG3@35493,3KSXP@4447,COG1590@1,COG2520@1,KOG0379@1,KOG0379@2759,KOG1227@2759,KOG1228@2759	NA|NA|NA	J	Methyltransferase TYW3
Ccam05g01712		ATMG00860.1		1e-14	57918.XP_004301673.1	0	1419.1	fabids													Viridiplantae	37KV7@33090,3GGG3@35493,COG1590@1,COG2520@1,KOG0379@1,KOG0379@2759,KOG1227@2759,KOG1228@2759	NA|NA|NA	J	tRNA wybutosine-synthesizing protein 2 3
Ccam05g01713																					Viridiplantae	37I1D@33090,3GG1K@35493,3KRSU@4447,KOG4474@1,KOG4474@2759	NA|NA|NA	S	TLC domain
Ccam05g01714																					Viridiplantae	37P1G@33090,3GB4B@35493,COG0385@1,KOG4821@2759	NA|NA|NA	S	sodium metabolite cotransporter BASS4
Ccam05g01751
Ccam05g01752		AT1G80150.1		1e-141	4432.XP_010268423.1	6.6e-68	265	Streptophyta													Viridiplantae	37QVX@33090,3G76P@35493,KOG1037@1,KOG1037@2759	NA|NA|NA	KLO	Poly (ADP-ribose) polymerase
Ccam05g01753																					Viridiplantae	37KPV@33090,3GH3Z@35493,COG0666@1,KOG0504@2759	NA|NA|NA	S	Ankyrin repeat-containing protein
Ccam05g01754		AT1G02530.1	PGP12	2e-23	90675.XP_010474947.1	2.2e-23	117.5	Streptophyta													Viridiplantae	37T6F@33090,3GB73@35493,3KXA8@4447,KOG4658@1,KOG4658@2759	NA|NA|NA	T	NB-ARC domain
Ccam05g01760		AT2G27690.1	CYP94C1	0	4432.XP_010244250.1	1.5e-198	699.1	Streptophyta
Ccam05g01761
Ccam05g01762				NA	57918.XP_004301673.1	1e-75	291.6	fabids													Viridiplantae	37HSB@33090,3G7QW@35493,4JJX6@91835,KOG0406@1,KOG0406@2759	NA|NA|NA	O	Glutathione S-transferase, C-terminal domain
Ccam05g01763		ATMG00860.1		2e-13	57918.XP_004301673.1	6.9e-189	667.5	fabids													Viridiplantae	2CTTZ@1,2S4CI@2759,37VZU@33090,3GK7B@35493,4JUHG@91835	NA|NA|NA	T	Plant non-specific lipid-transfer proteins transfer phospholipids as well as galactolipids across membranes. May play a role in wax or cutin deposition in the cell walls of expanding epidermal cells and certain secretory tissues
Ccam05g01782		AT5G03770.1	KDTA	0	4432.XP_010243383.1	4.2e-189	667.5	Streptophyta			2.4.99.12,2.4.99.13,2.4.99.14,2.4.99.15	ko:K02527	ko00540,ko01100,map00540,map01100	M00060,M00080	R04658,R05074,R09763	RC00009,RC00077,RC00247	ko00000,ko00001,ko00002,ko01000,ko01003,ko01005		GT30		Viridiplantae	2BVH2@1,2S291@2759,37VT0@33090,3GJPN@35493	NA|NA|NA
Ccam05g01798		AT4G04670.1		9e-28	3988.XP_002518481.1	2.7e-28	131	fabids		GO:0006139,GO:0006396,GO:0006399,GO:0006400,GO:0006725,GO:0006807,GO:0008033,GO:0008150,GO:0008152,GO:0009058,GO:0009451,GO:0009987,GO:0010467,GO:0016070,GO:0031590,GO:0031591,GO:0034470,GO:0034641,GO:0034660,GO:0043170,GO:0043412,GO:0044237,GO:0044238,GO:0046483,GO:0071704,GO:0090304,GO:1901135,GO:1901137,GO:1901360,GO:1901564,GO:1901566,GO:1901576,GO:1901657,GO:1901659	2.1.1.282,2.5.1.114	ko:K07055,ko:K15450					ko00000,ko01000,ko03016
Ccam05g01799		AT4G04670.1		0	42345.XP_008804306.1	1.4e-131	476.9	Liliopsida		GO:0006139,GO:0006396,GO:0006399,GO:0006400,GO:0006725,GO:0006807,GO:0008033,GO:0008150,GO:0008152,GO:0009058,GO:0009451,GO:0009987,GO:0010467,GO:0016070,GO:0031590,GO:0031591,GO:0034470,GO:0034641,GO:0034660,GO:0043170,GO:0043412,GO:0044237,GO:0044238,GO:0046483,GO:0071704,GO:0090304,GO:1901135,GO:1901137,GO:1901360,GO:1901564,GO:1901566,GO:1901576,GO:1901657,GO:1901659	2.1.1.282,2.5.1.114	ko:K07055,ko:K15450					ko00000,ko01000,ko03016
Ccam05g01800		AT4G04670.1		2e-78	4432.XP_010278686.1	2.3e-70	272.7	Streptophyta		GO:0006139,GO:0006396,GO:0006399,GO:0006400,GO:0006725,GO:0006807,GO:0008033,GO:0008150,GO:0008152,GO:0009058,GO:0009451,GO:0009987,GO:0010467,GO:0016070,GO:0031590,GO:0031591,GO:0034470,GO:0034641,GO:0034660,GO:0043170,GO:0043412,GO:0044237,GO:0044238,GO:0046483,GO:0071704,GO:0090304,GO:1901135,GO:1901137,GO:1901360,GO:1901564,GO:1901566,GO:1901576,GO:1901657,GO:1901659	2.1.1.282,2.5.1.114	ko:K07055,ko:K15450					ko00000,ko01000,ko03016
Ccam05g01801		AT1G35180.1		1e-72	42345.XP_008784964.1	3.2e-59	234.6	Liliopsida
Ccam05g01810		AT3G56160.1		5e-139	4432.XP_010271688.1	1.1e-138	500	Streptophyta		GO:0005575,GO:0005622,GO:0005623,GO:0005737,GO:0009507,GO:0009526,GO:0009536,GO:0009941,GO:0031967,GO:0031975,GO:0043226,GO:0043227,GO:0043229,GO:0043231,GO:0044422,GO:0044424,GO:0044434,GO:0044435,GO:0044444,GO:0044446,GO:0044464		ko:K14347					ko00000,ko02000,ko04147	2.A.93.1			Viridiplantae	2CTTZ@1,2S4CI@2759,37VZU@33090,3GK7B@35493,4JUHG@91835	NA|NA|NA	T	Plant non-specific lipid-transfer proteins transfer phospholipids as well as galactolipids across membranes. May play a role in wax or cutin deposition in the cell walls of expanding epidermal cells and certain secretory tissues
Ccam05g01811																					Viridiplantae	2BVH2@1,2S291@2759,37VT0@33090,3GJPN@35493	NA|NA|NA
Ccam05g01815		AT5G22470.1		8e-61	2711.XP_006487980.1	2.1e-47	195.3	Streptophyta	PARP3	GO:0003674,GO:0003824,GO:0003909,GO:0003910,GO:0005575,GO:0005622,GO:0005623,GO:0005737,GO:0006139,GO:0006259,GO:0006260,GO:0006261,GO:0006266,GO:0006271,GO:0006273,GO:0006281,GO:0006725,GO:0006807,GO:0006950,GO:0006974,GO:0008150,GO:0008152,GO:0009058,GO:0009059,GO:0009987,GO:0016070,GO:0016874,GO:0016886,GO:0022616,GO:0033554,GO:0034641,GO:0034645,GO:0043170,GO:0044237,GO:0044238,GO:0044249,GO:…	2.4.2.30	ko:K10798	ko03410,ko04210,ko04212,ko04214,ko04217,map03410,map04210,map04212,map04214,map04217	M00296			ko00000,ko00001,ko00002,ko01000,ko03032,ko03036,ko03400				Viridiplantae	2CTTZ@1,2S4CI@2759,37VZU@33090,3GK7B@35493	NA|NA|NA	G	Plant non-specific lipid-transfer proteins transfer phospholipids as well as galactolipids across membranes. May play a role in wax or cutin deposition in the cell walls of expanding epidermal cells and certain secretory tissues
Ccam05g01822		AT5G54620.1		2e-31	3641.EOY31173	1.1e-10	73.6	Streptophyta													Viridiplantae	37MQN@33090,3GBXV@35493,KOG0892@1,KOG0892@2759	NA|NA|NA	BDLT	serine threonine-protein kinase
Ccam05g01823				NA	4641.GSMUA_Achr1P08700_001	8.9e-07	61.6	Liliopsida		GO:0005575,GO:0005623,GO:0005886,GO:0006950,GO:0006952,GO:0007154,GO:0007165,GO:0008150,GO:0009987,GO:0016020,GO:0023052,GO:0044464,GO:0050789,GO:0050794,GO:0050896,GO:0051716,GO:0065007,GO:0071944											Viridiplantae	2BXPJ@1,2S1H0@2759,37VH9@33090,3GJVB@35493	NA|NA|NA	S	auxin-induced protein
Ccam05g01824
Ccam05g01825																					Viridiplantae	37NVH@33090,3G8DX@35493,3KS1F@4447,COG0323@1,KOG1979@2759	NA|NA|NA	L	DNA mismatch repair protein Mlh1
Ccam05g01837		AT5G02790.1	GSTL3	1e-24	3694.POPTR_0008s04660.1	8.9e-21	106.7	fabids													Viridiplantae	37S27@33090,3G8PW@35493,3KXAH@4447,KOG4674@1,KOG4674@2759	NA|NA|NA	Z	Nuclear-pore anchor
Ccam05g01838		AT5G59320.1	LTP3	9e-17	3880.AES87506	8.7e-14	83.2	fabids													Viridiplantae	37N5V@33090,3GCVN@35493,COG5222@1,KOG0314@2759	NA|NA|NA	S	zinc ion binding
Ccam05g01839		AT4G21780.1		1e-08	4432.XP_010267870.1	3.3e-09	67.8	Streptophyta
Ccam05g01840
Ccam05g01841																					Viridiplantae	2C7QK@1,2QRQU@2759,37TNR@33090,3GDSB@35493,4JNTA@91835	NA|NA|NA	S	Protein of unknown function (DUF 659)
Ccam05g01842																					Viridiplantae	2C7QK@1,2QRQU@2759,37TNR@33090,3GDSB@35493,4JNTA@91835	NA|NA|NA	S	Protein of unknown function (DUF 659)
Ccam05g01843																					Viridiplantae	2QR4R@2759,37SGA@33090,3GDR6@35493,COG0500@1	NA|NA|NA	Q	MRNA cap guanine-N7 methyltransferase
Ccam05g01844		AT5G59320.1	LTP3	2e-18	3880.AES87506	1e-14	86.3	fabids
Ccam05g01845		AT4G21780.1		4e-09	4432.XP_010267870.1	1.9e-09	68.6	Streptophyta
Ccam05g01847		AT2G38540.1	ATLTP1 LP1 LTP1	2e-17	71139.XP_010035997.1	7.2e-13	80.1	Streptophyta													Viridiplantae	2C7QK@1,2QRQU@2759,37TNR@33090,3GDSB@35493,4JNTA@91835	NA|NA|NA	S	Protein of unknown function (DUF 659)
Ccam05g02635		AT3G48190.1		0	4432.XP_010243049.1	0	3857	Streptophyta			2.7.11.1	ko:K04728	ko01524,ko03440,ko04064,ko04068,ko04110,ko04115,ko04210,ko04214,ko04218,ko05165,ko05166,ko05202,ko05206,map01524,map03440,map04064,map04068,map04110,map04115,map04210,map04214,map04218,map05165,map05166,map05202,map05206	M00295,M00691			ko00000,ko00001,ko00002,ko01000,ko01001,ko03032,ko03400				Viridiplantae	2C7QK@1,2QRQU@2759,37TNR@33090,3GDSB@35493,4JNTA@91835	NA|NA|NA	S	Protein of unknown function (DUF 659)
Ccam06g00001		AT3G43120.1		3e-18	4432.XP_010263292.1	5.2e-25	120.6	Streptophyta				ko:K14488	ko04075,map04075				ko00000,ko00001				Viridiplantae	2QR4R@2759,37SGA@33090,3GDR6@35493,COG0500@1	NA|NA|NA	Q	MRNA cap guanine-N7 methyltransferase
Ccam06g00002																					Viridiplantae	37N5V@33090,3GCVN@35493,COG5222@1,KOG0314@2759	NA|NA|NA	S	zinc ion binding
Ccam06g00003		AT4G09140.1	ATMLH1 MLH1	2e-11	42345.XP_008795249.1	2.1e-08	64.7	Liliopsida	MLH1	GO:0000003,GO:0000228,GO:0000785,GO:0000790,GO:0000793,GO:0000794,GO:0000795,GO:0002200,GO:0002376,GO:0002377,GO:0002440,GO:0002520,GO:0002566,GO:0003006,GO:0003674,GO:0003676,GO:0003677,GO:0003697,GO:0003824,GO:0005488,GO:0005575,GO:0005622,GO:0005623,GO:0005634,GO:0005654,GO:0005694,GO:0005712,GO:0006139,GO:0006259,GO:0006281,GO:0006298,GO:0006310,GO:0006312,GO:0006725,GO:0006807,GO:0006950,GO:…		ko:K08734	ko01524,ko03430,ko03460,ko05200,ko05210,ko05213,ko05226,map01524,map03430,map03460,map05200,map05210,map05213,map05226	M00295			ko00000,ko00001,ko00002,ko03400				Viridiplantae	2BQ63@1,2S8YN@2759,37X4P@33090,3GK54@35493,3M0XG@4447	NA|NA|NA	S	Rapid ALkalinization Factor (RALF)
Ccam06g00004		AT1G79280.2	AtTPR NUA	0	42345.XP_008793820.1	0	1446.8	Liliopsida													Viridiplantae	2C42X@1,2S431@2759,37WDY@33090,3GKYK@35493,4JR17@91835	NA|NA|NA	S	Senescence regulator
Ccam06g00059		AT5G47430.1		3e-152	4432.XP_010256055.1	6.9e-163	580.9	Streptophyta													Viridiplantae	28PH6@1,2QW59@2759,37PVQ@33090,3GGIE@35493,3HRGQ@3699	NA|NA|NA	S	Myb/SANT-like DNA-binding domain
Ccam06g00076																					Viridiplantae	2CC3R@1,2QPVE@2759,37PZF@33090,3G9AE@35493	NA|NA|NA	S	Galactinol--sucrose galactosyltransferase
Ccam06g00077
Ccam06g00078		AT3G17450.1		2e-09	3694.POPTR_0018s06950.1	1.3e-18	99.4	fabids
Ccam06g00079		AT3G22220.1		7e-16	3694.POPTR_0018s06950.1	3.9e-31	141.7	fabids													Viridiplantae	37PC9@33090,3GGJ7@35493,KOG0917@1,KOG0917@2759	NA|NA|NA	S	Vacuolar protein sorting-associated protein VTA1 homolog
Ccam06g00080		AT3G52210.3		4e-90	4432.XP_010243264.1	4.5e-99	367.5	Streptophyta		GO:0001510,GO:0003674,GO:0003824,GO:0004482,GO:0005575,GO:0005622,GO:0005623,GO:0005634,GO:0005845,GO:0006139,GO:0006370,GO:0006396,GO:0006397,GO:0006725,GO:0006807,GO:0008150,GO:0008152,GO:0008168,GO:0008170,GO:0008173,GO:0008174,GO:0008757,GO:0009451,GO:0009452,GO:0009987,GO:0010467,GO:0016070,GO:0016071,GO:0016556,GO:0016740,GO:0016741,GO:0032259,GO:0032991,GO:0034518,GO:0034641,GO:0036260,GO:…	2.1.1.56	ko:K00565	ko03015,map03015		R03805	RC00003,RC00336	ko00000,ko00001,ko01000,ko03019				Viridiplantae	37J11@33090,3GFTR@35493,COG5068@1,KOG0014@2759	NA|NA|NA	K	Floral homeotic protein
Ccam06g00081																					Viridiplantae	37W7C@33090,3GKCZ@35493,KOG1075@1,KOG1075@2759	NA|NA|NA	K	Domain of unknown function (DUF4283)
Ccam06g00082																					Viridiplantae	29EAY@1,2RMFV@2759,37K8S@33090,3GGEK@35493	NA|NA|NA	O	E3 ubiquitin-protein ligase CCNB1IP1 homolog isoform X1
Ccam06g00083		AT3G17450.1		3e-09	3694.POPTR_0018s06950.1	4e-18	97.8	fabids													Viridiplantae	37WAZ@33090,3GKJW@35493,4JV09@91835,COG5068@1,KOG0014@2759	NA|NA|NA	K	MADS
Ccam06g00084		AT4G15020.1		9e-15	3694.POPTR_0010s04730.1	1.1e-27	129.8	fabids													Viridiplantae	37TUT@33090,3GHD7@35493,COG5068@1,KOG0014@2759	NA|NA|NA	K	MADS-box protein
Ccam06g00085		AT3G52210.3		1e-59	4432.XP_010243264.1	1.4e-69	269.2	Streptophyta		GO:0001510,GO:0003674,GO:0003824,GO:0004482,GO:0005575,GO:0005622,GO:0005623,GO:0005634,GO:0005845,GO:0006139,GO:0006370,GO:0006396,GO:0006397,GO:0006725,GO:0006807,GO:0008150,GO:0008152,GO:0008168,GO:0008170,GO:0008173,GO:0008174,GO:0008757,GO:0009451,GO:0009452,GO:0009987,GO:0010467,GO:0016070,GO:0016071,GO:0016556,GO:0016740,GO:0016741,GO:0032259,GO:0032991,GO:0034518,GO:0034641,GO:0036260,GO:…	2.1.1.56	ko:K00565	ko03015,map03015		R03805	RC00003,RC00336	ko00000,ko00001,ko01000,ko03019				Viridiplantae	37UVQ@33090,COG2801@1,KOG0017@2759	NA|NA|NA	L	Gag protease polyprotein
Ccam06g00086		AT5G47430.1		4e-123	4432.XP_010256055.1	3.1e-138	498.8	Streptophyta
Ccam06g00230		AT1G28270.1	RALFL4	2e-26	4641.GSMUA_Achr10P27700_001	1.3e-26	125.9	Liliopsida
Ccam06g00231		AT1G29640.1		4e-10	3827.XP_004485964.1	3.3e-08	64.7	fabids													Viridiplantae	37TUT@33090,3GHD7@35493,4JNZH@91835,COG5068@1,KOG0014@2759	NA|NA|NA	K	MADS-box protein
Ccam06g00232		AT4G02210.1		2e-14	72664.XP_006405068.1	3.3e-13	82.4	Brassicales
Ccam06g00233		AT1G55740.1	AtSIP1 SIP1	1e-13	29760.VIT_19s0015g01350.t01	3.2e-14	84.3	Streptophyta			2.4.1.82	ko:K06617	ko00052,map00052		R02411	RC00049,RC00059	ko00000,ko00001,ko01000		GH36		Viridiplantae	37TUT@33090,3GHD7@35493,COG5068@1,KOG0014@2759	NA|NA|NA	K	MADS-box protein
Ccam06g00234
Ccam06g00235																					Viridiplantae	37TUT@33090,3GHD7@35493,COG5068@1,KOG0014@2759	NA|NA|NA	K	MADS-box protein
Ccam06g00236		AT4G26750.1		1e-21	4432.XP_010252998.1	1.4e-17	96.3	Streptophyta
Ccam06g00238		AT2G01050.1		2e-09	4098.XP_009600598.1	5e-18	98.6	Streptophyta
Ccam06g00239		AT1G53490.1		4e-160	3641.EOY13509	3.9e-101	374.8	Streptophyta	HEI10	GO:0000003,GO:0000228,GO:0000280,GO:0000793,GO:0000794,GO:0005575,GO:0005622,GO:0005623,GO:0005634,GO:0005694,GO:0005712,GO:0006139,GO:0006259,GO:0006310,GO:0006725,GO:0006807,GO:0006996,GO:0007049,GO:0007059,GO:0007127,GO:0007129,GO:0007131,GO:0008150,GO:0008152,GO:0009987,GO:0016043,GO:0022402,GO:0022414,GO:0022607,GO:0031974,GO:0031981,GO:0034641,GO:0035825,GO:0043170,GO:0043226,GO:0043227,GO:…	2.3.2.27	ko:K10639					ko00000,ko01000,ko04121
Ccam06g02070		AT4G22950.1		5e-15	4432.XP_010255589.1	2.2e-15	88.6	Streptophyta													Viridiplantae	388JS@33090,3GXDH@35493,COG2801@1,KOG0017@2759	NA|NA|NA	L	Epidermal growth factor-like domain.
Ccam06g02071		AT4G14180.1		0.22	102107.XP_008229349.1	3.1e-07	62	Viridiplantae													Viridiplantae	37T7Q@33090,3GFSZ@35493,KOG0498@1,KOG0498@2759	NA|NA|NA	P	cyclic nucleotide-gated ion channel
Ccam06g02072																					Viridiplantae	37R3B@33090,3GDAT@35493,KOG2662@1,KOG2662@2759	NA|NA|NA	P	magnesium transporter
Ccam06g02073
Ccam06g02075																					Viridiplantae	37R3B@33090,3GDAT@35493,3KVWS@4447,KOG2662@1,KOG2662@2759	NA|NA|NA	P	magnesium transporter
Ccam06g02076		AT4G22950.1		1e-16	4432.XP_010272601.1	2e-16	92	Streptophyta													Viridiplantae	37R3B@33090,3GDAT@35493,KOG2662@1,KOG2662@2759	NA|NA|NA	P	magnesium transporter
Ccam06g02077																					Viridiplantae	37HT0@33090,3GB6U@35493,COG0667@1,KOG1575@2759	NA|NA|NA	C	aldo-keto reductase
Ccam06g02079
Ccam06g02080
Ccam06g02081																					Viridiplantae	37HYY@33090,3GG4X@35493,KOG1721@1,KOG1721@2759	NA|NA|NA	S	ZINC FINGER protein
Ccam06g02082		AT4G23160.1		4e-26	2711.XP_006494292.1	3.5e-72	278.1	Streptophyta													Viridiplantae	37TIF@33090,3G9IZ@35493,4JVHV@91835,KOG1075@1,KOG1075@2759	NA|NA|NA	S	ribonuclease H protein
Ccam06g02117		AT5G57940.1		0	4432.XP_010251495.1	9e-307	1059.3	Streptophyta				ko:K05391	ko04626,map04626				ko00000,ko00001,ko04040	1.A.1.5
Ccam06g02172		AT5G64560.1		9e-39	4432.XP_010274191.1	6.8e-40	169.9	Streptophyta
Ccam06g02173
Ccam06g02174		AT5G09690.2		1e-33	4641.GSMUA_Achr1P23260_001	2.6e-36	158.3	Liliopsida
Ccam06g02175		AT5G64560.1		2e-87	4432.XP_010274191.1	1.5e-77	295.8	Streptophyta
Ccam06g02256		AT1G60690.1		1e-138	218851.Aquca_049_00143.1	1.9e-163	582	Streptophyta
Ccam06g02257																					Viridiplantae	28IF7@1,2QQS1@2759,37JMY@33090,3GG2C@35493	NA|NA|NA	F	Kinase that can phosphorylate various inositol polyphosphate such as Ins(3,4,5,6)P4 or Ins(1,3,4)P3
Ccam06g02258
Ccam06g02260		AT3G24255.1		5e-15	3694.POPTR_0001s36990.1	2.5e-19	103.2	fabids													Viridiplantae	37II4@33090,3GBJ6@35493,4JMVD@91835,KOG3126@1,KOG3126@2759	NA|NA|NA	P	Mitochondrial outer membrane protein porin of 34
Ccam06g02261
Ccam06g02262
Ccam06g02263																					Viridiplantae	28PWY@1,2QWJJ@2759,37NQA@33090,3G852@35493,3KVXC@4447	NA|NA|NA	S	Transposase family tnp2
Ccam06g02264
Ccam06g02265
Ccam06g02266																					Viridiplantae	37R6P@33090,3G8BW@35493,4JN0G@91835,COG2801@1,KOG0017@2759	NA|NA|NA	L	Uncharacterized protein K02A2.6-like
Ccam06g02267		AT4G33770.1		2e-25	4432.XP_010266775.1	8.3e-29	134	Streptophyta
Ccam06g02268
Ccam06g02269		AT3G01280.1		8e-147	3694.POPTR_0008s19940.1	4.7e-138	497.3	fabids													Viridiplantae	37PJP@33090,3GBP7@35493,COG0621@1,KOG2492@2759	NA|NA|NA	T	CDK5RAP1-like protein
Ccam06g02273																					Viridiplantae	37U27@33090,3GI0B@35493,COG5068@1,KOG0014@2759	NA|NA|NA	K	Agamous-like MADS-box protein
Ccam06g02274																					Viridiplantae	37HZ0@33090,3GGM4@35493,COG0474@1,KOG0206@2759	NA|NA|NA	P	Belongs to the cation transport ATPase (P-type) (TC 3.A.3) family. Type IV subfamily
Ccam06g02275				NA	42345.XP_008777946.1	3e-10	72	Liliopsida													Viridiplantae	37HZ0@33090,3GGM4@35493,COG0474@1,KOG0206@2759	NA|NA|NA	P	Belongs to the cation transport ATPase (P-type) (TC 3.A.3) family. Type IV subfamily
Ccam06g02281																					Viridiplantae	37JMS@33090,3GA25@35493,COG1594@1,KOG1105@2759	NA|NA|NA	K	Transcription elongation factor
Ccam06g02282
Ccam06g02283				NA	57918.XP_004301673.1	2e-14	87.8	fabids													Viridiplantae	37QAG@33090,3G9TE@35493,3KS88@4447,KOG2897@1,KOG2897@2759	NA|NA|NA	S	YL1 nuclear protein
Ccam06g02284
Ccam06g02285																					Viridiplantae	37JFD@33090,3GDT7@35493,COG0681@1,KOG1568@2759	NA|NA|NA	OU	Peptidase S24 S26A S26B S26C family protein
Ccam06g02286		AT4G36390.1		0	29760.VIT_04s0023g02640.t01	7.7e-274	949.5	Streptophyta		GO:0000079,GO:0001932,GO:0008150,GO:0019220,GO:0019222,GO:0031323,GO:0031399,GO:0032268,GO:0042325,GO:0043549,GO:0045859,GO:0050789,GO:0050790,GO:0050794,GO:0051171,GO:0051174,GO:0051246,GO:0051338,GO:0051726,GO:0060255,GO:0065007,GO:0065009,GO:0071900,GO:0080090,GO:1904029											Eukaryota	COG2801@1,COG5043@1,KOG0017@2759,KOG1809@2759	NA|NA|NA	U	regulation of parkin-mediated stimulation of mitophagy in response to mitochondrial depolarization
Ccam06g02372		AT5G04930.1		0	4432.XP_010253041.1	0	1782.7	Streptophyta			3.6.3.1	ko:K01530,ko:K14802					ko00000,ko01000,ko03009	3.A.3.8			Viridiplantae	37PAM@33090,3GGGF@35493,4JN68@91835,COG2801@1,KOG0017@2759,KOG4197@1,KOG4197@2759	NA|NA|NA	L	Pentatricopeptide repeat-containing protein
Ccam06g02373		AT5G04930.1		0	218851.Aquca_027_00029.1	0	1550.8	Streptophyta			3.6.3.1	ko:K01530,ko:K14802					ko00000,ko01000,ko03009	3.A.3.8			Viridiplantae	28I6U@1,2QTWS@2759,37MA0@33090,3GFWP@35493	NA|NA|NA	S	Methyltransferase
Ccam06g02374		AT2G38560.1		4e-136	29760.VIT_08s0058g01410.t01	1.9e-113	416	Streptophyta				ko:K03145					ko00000,ko03021
Ccam06g02375
Ccam06g02376		AT2G36740.1		4e-133	42345.XP_008808819.1	5.8e-112	411	Liliopsida		GO:0005575,GO:0005622,GO:0005623,GO:0005634,GO:0006325,GO:0006338,GO:0006996,GO:0008150,GO:0009987,GO:0016043,GO:0034728,GO:0043044,GO:0043226,GO:0043227,GO:0043229,GO:0043231,GO:0043486,GO:0043933,GO:0044424,GO:0044464,GO:0051276,GO:0071824,GO:0071840		ko:K11664					ko00000,ko03036
Ccam06g02379																					Viridiplantae	37NKN@33090,3GD8C@35493,KOG0800@1,KOG0800@2759	NA|NA|NA	O	E3 ubiquitin-protein ligase RING1-like
Ccam06g02380		AT2G31140.1		5e-98	4432.XP_010246781.1	1.5e-96	359	Streptophyta
Ccam06g02381		AT4G23160.1		3e-32	102107.XP_008229173.1	9.1e-59	233.4	Eukaryota
Ccam06g02382		AT4G23160.1		1e-54	3659.XP_004145727.1	1.2e-91	343.6	fabids
Ccam06g02386		AT1G04430.1		0	4432.XP_010265026.1	0	1105.1	Streptophyta
Ccam06g02387
Ccam06g02388																					Viridiplantae	37R6P@33090,3G8BW@35493,COG2801@1,KOG0017@2759	NA|NA|NA	E	Uncharacterized protein K02A2.6-like
Ccam06g02389																					Viridiplantae	37R6H@33090,3G9WT@35493,COG5141@1,KOG0955@2759	NA|NA|NA	S	Bromodomain-containing protein
Ccam06g02390		AT2G39720.1		5e-35	4432.XP_010262557.1	5.7e-48	197.2	Streptophyta													Viridiplantae	37Q0D@33090,3G9A0@35493,COG1012@1,KOG2451@2759	NA|NA|NA	C	Belongs to the aldehyde dehydrogenase family
Ccam06g02461
Ccam06g02462																					Viridiplantae	37S50@33090,3G88W@35493,COG5411@1,KOG0565@2759	NA|NA|NA	T	phosphatidylinositol dephosphorylation
Ccam06g02463
Ccam06g02464																					Viridiplantae	2QQ7V@2759,37MM3@33090,3G8SE@35493,COG0313@1	NA|NA|NA	H	Ribosomal RNA small subunit methyltransferase
Ccam06g02465																					Viridiplantae	2QQ7V@2759,37MM3@33090,3G8SE@35493,4JKCF@91835,COG0313@1	NA|NA|NA	H	Ribosomal RNA small subunit methyltransferase
Ccam06g02466		AT1G09450.1		0.32	161934.XP_010677706.1	8.1e-90	337.8	Streptophyta													Viridiplantae	28JID@1,2QRXH@2759,37JIK@33090,3GH8U@35493	NA|NA|NA	S	Plant pleckstrin homology-like region
Ccam06g02490		AT5G55040.1		1e-139	4432.XP_010278656.1	1.2e-174	620.5	Streptophyta													Viridiplantae	37PB1@33090,3GCFF@35493,KOG0908@1,KOG0908@2759	NA|NA|NA	O	PITH domain-containing protein
Ccam06g02495		AT1G79440.1		0	4432.XP_010268381.1	6.2e-240	836.6	Streptophyta		GO:0000166,GO:0001505,GO:0003674,GO:0003824,GO:0004777,GO:0005488,GO:0005507,GO:0005575,GO:0005622,GO:0005623,GO:0005737,GO:0005739,GO:0005759,GO:0006082,GO:0006105,GO:0006520,GO:0006536,GO:0006538,GO:0006540,GO:0006807,GO:0006950,GO:0008150,GO:0008152,GO:0009056,GO:0009063,GO:0009064,GO:0009065,GO:0009266,GO:0009314,GO:0009408,GO:0009416,GO:0009448,GO:0009450,GO:0009507,GO:0009532,GO:0009536,GO:…	1.2.1.24	ko:K17761	ko00250,ko00650,ko01100,map00250,map00650,map01100		R00713	RC00080	ko00000,ko00001,ko01000
Ccam06g02496
Ccam06g02497		AT2G32010.1		0	29760.VIT_07s0151g00590.t01	1.2e-276	958.7	Streptophyta		GO:0003674,GO:0003824,GO:0004439,GO:0006629,GO:0006644,GO:0006650,GO:0006793,GO:0006796,GO:0008150,GO:0008152,GO:0009987,GO:0016311,GO:0016787,GO:0016788,GO:0016791,GO:0019637,GO:0030258,GO:0034485,GO:0034593,GO:0034594,GO:0034595,GO:0042578,GO:0044237,GO:0044238,GO:0044255,GO:0046486,GO:0046488,GO:0046839,GO:0046856,GO:0052866,GO:0071704,GO:0106019											Viridiplantae	28KJB@1,2QT0S@2759,37I3D@33090,3GG7M@35493	NA|NA|NA	S	Glutamyl-tRNA reductase-binding protein
Ccam06g02498																					Viridiplantae	37P17@33090,3GE6J@35493,4JSQW@91835,COG0480@1,KOG0469@2759	NA|NA|NA	J	Elongation factor
Ccam06g02499		AT1G45110.1		2e-82	29760.VIT_18s0001g13160.t01	7e-68	263.5	Streptophyta		GO:0000154,GO:0000451,GO:0000453,GO:0001510,GO:0006139,GO:0006364,GO:0006396,GO:0006725,GO:0006807,GO:0008150,GO:0008152,GO:0009451,GO:0009987,GO:0010467,GO:0016070,GO:0016072,GO:0022613,GO:0031167,GO:0032259,GO:0034470,GO:0034641,GO:0034660,GO:0042254,GO:0043170,GO:0043412,GO:0043414,GO:0044085,GO:0044237,GO:0044238,GO:0044260,GO:0046483,GO:0071704,GO:0071840,GO:0090304,GO:1901360	2.1.1.198	ko:K07056					ko00000,ko01000,ko03009
Ccam06g02500		AT1G45110.1		2e-42	3988.XP_002510449.1	2.5e-38	164.9	fabids		GO:0000154,GO:0000451,GO:0000453,GO:0001510,GO:0006139,GO:0006364,GO:0006396,GO:0006725,GO:0006807,GO:0008150,GO:0008152,GO:0009451,GO:0009987,GO:0010467,GO:0016070,GO:0016072,GO:0022613,GO:0031167,GO:0032259,GO:0034470,GO:0034641,GO:0034660,GO:0042254,GO:0043170,GO:0043412,GO:0043414,GO:0044085,GO:0044237,GO:0044238,GO:0044260,GO:0046483,GO:0071704,GO:0071840,GO:0090304,GO:1901360	2.1.1.198	ko:K07056					ko00000,ko01000,ko03009
Ccam06g02501		AT4G14740.1		5e-161	218851.Aquca_049_00152.1	9.2e-120	437.2	Streptophyta													Viridiplantae	37I6G@33090,3GCG9@35493,4JFNT@91835,KOG4186@1,KOG4186@2759	NA|NA|NA	U	Peroxisomal membrane protein
Ccam06g02502		AT3G04780.1		4e-100	4432.XP_010256165.1	8.8e-82	309.7	Streptophyta													Viridiplantae	37K25@33090,3G90J@35493,4JMJ5@91835,COG5273@1,KOG1315@2759	NA|NA|NA	S	Belongs to the DHHC palmitoyltransferase family
Ccam06g02503																					Viridiplantae	2QVFQ@2759,37M7G@33090,3GGP2@35493,COG2013@1	NA|NA|NA	S	Mitochondrial biogenesis AIM24
Ccam06g02504
Ccam06g02505		AT3G21200.1		1e-119	4432.XP_010278043.1	2.5e-109	402.1	Streptophyta		GO:0003674,GO:0005488,GO:0005515,GO:0005575,GO:0005622,GO:0005623,GO:0005737,GO:0006091,GO:0006725,GO:0006807,GO:0007275,GO:0008150,GO:0008152,GO:0009058,GO:0009507,GO:0009532,GO:0009534,GO:0009536,GO:0009570,GO:0009579,GO:0009767,GO:0009791,GO:0009889,GO:0009891,GO:0009893,GO:0009987,GO:0015979,GO:0018130,GO:0019222,GO:0019438,GO:0019684,GO:0022900,GO:0031323,GO:0031325,GO:0031326,GO:0031328,GO:…											Viridiplantae	37V0F@33090,3GIKD@35493,KOG4032@1,KOG4032@2759	NA|NA|NA	S	pre-rRNA-processing protein TSR2
Ccam06g02513		AT1G56070.1		0	3988.XP_002523907.1	0	1623.2	fabids
Ccam06g02514
Ccam06g02515
Ccam06g02516		AT1G47750.1		1e-13	102107.XP_008220763.1	1.2e-08	66.6	fabids		GO:0003674,GO:0005488,GO:0005515,GO:0005575,GO:0005622,GO:0005623,GO:0005737,GO:0005777,GO:0005778,GO:0005779,GO:0006996,GO:0007031,GO:0008150,GO:0009987,GO:0016020,GO:0016021,GO:0016043,GO:0016559,GO:0031090,GO:0031224,GO:0031231,GO:0031300,GO:0031301,GO:0031903,GO:0032535,GO:0042579,GO:0042802,GO:0043226,GO:0043227,GO:0043229,GO:0043231,GO:0044375,GO:0044422,GO:0044424,GO:0044425,GO:0044438,GO:…
Ccam06g02517		AT4G00840.1		8e-122	3983.cassava4.1_012426m	1.7e-115	422.5	fabids			2.3.1.225	ko:K20028					ko00000,ko01000,ko04131
Ccam06g02530		AT4G17420.1		6e-151	4432.XP_010277069.1	1.6e-133	482.3	Streptophyta
Ccam06g02531																					Viridiplantae	2D2TJ@1,2SNYP@2759,3804Q@33090,3GPUT@35493	NA|NA|NA	S	Leucine-rich repeats, outliers
Ccam06g02532		AT3G22510.1		8e-31	4432.XP_010256062.1	2.8e-58	231.9	Streptophyta													Viridiplantae	2D2TJ@1,2SNYP@2759,3804Q@33090,3GPUT@35493	NA|NA|NA	S	Leucine-rich repeats, outliers
Ccam06g02533																					Viridiplantae	2D2TJ@1,2SNYP@2759,3804Q@33090,3GPUT@35493	NA|NA|NA	S	Leucine-rich repeats, outliers
Ccam06g02534																					Viridiplantae	28N2H@1,2QUMK@2759,37SCY@33090,3GA3W@35493,3IM1M@38820,3M34I@4447	NA|NA|NA	T	PAN-like domain
Ccam06g02535																					Viridiplantae	28N2H@1,2QUMK@2759,37SCY@33090,3GA3W@35493,3KT5U@4447	NA|NA|NA	T	Serine threonine-protein kinase
Ccam06g02536																					Viridiplantae	28N2H@1,2QUMK@2759,37SCY@33090,3GA3W@35493,3KT5U@4447	NA|NA|NA	T	Serine threonine-protein kinase
Ccam06g02537																					Viridiplantae	28N2H@1,2QUMK@2759,37SCY@33090,3GA3W@35493,3KT5U@4447	NA|NA|NA	T	Serine threonine-protein kinase
Ccam06g02538																					Viridiplantae	28N2H@1,2QUMK@2759,37SCY@33090,3GA3W@35493,3HQKD@3699	NA|NA|NA	T	G-type lectin S-receptor-like serine threonine-protein kinase
Ccam07g00044		AT4G19050.1		2e-15	218851.Aquca_004_00620.1	1.2e-51	211.8	Streptophyta													Viridiplantae	28N2H@1,2QUMK@2759,37SCY@33090,3GA3W@35493,3KT5U@4447	NA|NA|NA	T	Serine threonine-protein kinase
Ccam07g00045		AT1G12280.1		4e-21	218851.Aquca_004_00620.1	4.2e-44	186.8	Streptophyta													Viridiplantae	28N2H@1,2QUMK@2759,37SCY@33090,3GA3W@35493,3KT5U@4447	NA|NA|NA	T	Serine threonine-protein kinase
Ccam07g00100		AT2G19130.1		1e-84	77586.LPERR01G20790.2	3.2e-107	396.4	Poales													Viridiplantae	28N2H@1,2QUMK@2759,37SCY@33090,3GA3W@35493,3KT5U@4447	NA|NA|NA	T	Serine threonine-protein kinase
Ccam07g00101		AT4G21380.1	ARK3 RK3	9e-16	42345.XP_008776182.1	4.1e-28	131.3	Liliopsida
Ccam07g00102		AT2G19130.1		3e-108	42345.XP_008776182.1	9.6e-132	477.2	Liliopsida
Ccam07g00103		AT2G19130.1		7e-94	42345.XP_008776182.1	3.9e-106	392.1	Liliopsida
Ccam07g00104		AT2G19130.1		2e-78	3649.evm.model.supercontig_34.57	6.5e-88	330.9	Brassicales		GO:0003674,GO:0003824,GO:0004672,GO:0004674,GO:0005488,GO:0005515,GO:0005516,GO:0005575,GO:0005623,GO:0005886,GO:0006464,GO:0006468,GO:0006793,GO:0006796,GO:0006807,GO:0008150,GO:0008152,GO:0009987,GO:0016020,GO:0016301,GO:0016310,GO:0016740,GO:0016772,GO:0016773,GO:0019538,GO:0036211,GO:0043170,GO:0043412,GO:0044237,GO:0044238,GO:0044260,GO:0044267,GO:0044464,GO:0071704,GO:0071944,GO:0140096,GO:…											Viridiplantae	28MUD@1,2QUH3@2759,37M76@33090,3G7DK@35493	NA|NA|NA	S	synthase
Ccam07g00105		AT2G19130.1		1e-109	42345.XP_008776182.1	8.3e-131	474.2	Liliopsida													Viridiplantae	28MUD@1,2QUH3@2759,37M76@33090,3G7DK@35493	NA|NA|NA	S	synthase
Ccam07g00106		AT2G19130.1		5e-65	42345.XP_008776182.1	3e-86	325.9	Liliopsida													Viridiplantae	28MUD@1,2QUH3@2759,37M76@33090,3G7DK@35493	NA|NA|NA	S	synthase
Ccam07g00107		AT2G19130.1		3e-127	42345.XP_008776182.1	1.4e-135	490	Liliopsida													Viridiplantae	28MUD@1,2QUH3@2759,37M76@33090,3G7DK@35493	NA|NA|NA	S	synthase
Ccam07g00278																					Viridiplantae	28MUD@1,2QUH3@2759,37M76@33090,3G7DK@35493	NA|NA|NA	S	synthase
Ccam07g00279
Ccam07g00280
Ccam07g00290		AT4G16740.1	ATTPS03 TPS03	4e-156	29760.VIT_13s0067g03700.t01	3e-172	612.8	Streptophyta													Viridiplantae	28MUD@1,2QUH3@2759,37M76@33090,3G7DK@35493,4JMQ4@91835	NA|NA|NA	S	synthase
Ccam07g00291		AT4G16740.1	ATTPS03 TPS03	9e-162	29760.VIT_13s0067g03700.t01	5.4e-172	611.3	Streptophyta
Ccam07g00292		AT4G16730.1	TPS02	1e-90	29760.VIT_13s0067g00090.t01	1e-86	326.6	Streptophyta
Ccam07g00293		AT4G16740.1	ATTPS03 TPS03	8e-33	2711.XP_006495035.1	5.5e-42	178.3	Streptophyta													Eukaryota	COG0636@1,KOG0232@2759	NA|NA|NA	C	ATP hydrolysis coupled proton transport
Ccam07g00294		AT4G16730.1	TPS02	5e-102	29760.VIT_13s0084g00010.t01	2.6e-108	399.4	Streptophyta													Viridiplantae	37NHB@33090,3GEJ8@35493,KOG4658@1,KOG4658@2759	NA|NA|NA	T	Belongs to the disease resistance NB-LRR family
Ccam07g00354
Ccam07g00355																					Viridiplantae	37RFN@33090,3GH54@35493,KOG4658@1,KOG4658@2759	NA|NA|NA	T	Disease resistance protein
Ccam07g00356		AT4G16740.1	ATTPS03 TPS03	2e-91	3694.POPTR_0007s02810.1	1.5e-115	423.3	fabids													Viridiplantae	2QPKZ@2759,37K20@33090,3GA34@35493,COG3424@1	NA|NA|NA	I	3-ketoacyl-coa synthase
Ccam07g00357																					Viridiplantae	37UAI@33090,3GI6K@35493,COG1278@1,KOG3070@2759	NA|NA|NA	J	glycine-rich protein
Ccam07g00358																					Viridiplantae	37J2Q@33090,3G8P4@35493,44PS9@71274,COG0636@1,KOG0232@2759	NA|NA|NA	C	Proton-conducting pore forming subunit of the membrane integral V0 complex of vacuolar ATPase. V-ATPase is responsible for acidifying a variety of intracellular compartments in eukaryotic cells
Ccam07g00359		AT4G38920.1	ATVHA-C3 AVA-P3 VHA-C3	8e-42	72658.Bostr.3288s0214.1.p	6.3e-26	123.2	Eukaryota				ko:K02155	ko00190,ko01100,ko04142,ko04145,ko04721,ko04966,ko05110,ko05120,ko05152,ko05323,map00190,map01100,map04142,map04145,map04721,map04966,map05110,map05120,map05152,map05323	M00160			ko00000,ko00001,ko00002	3.A.2.2			Eukaryota	KOG4658@1,KOG4658@2759	NA|NA|NA	S	ADP binding
Ccam07g00360		AT4G26090.1	RPS2	1e-08	3641.EOY22194	3.4e-24	119.8	Streptophyta													Viridiplantae	37MPZ@33090,3G8EJ@35493,3I3AB@38820,3M2SY@4447,COG5078@1,KOG0417@2759	NA|NA|NA	O	protein modification by small protein conjugation
Ccam07g00361																					Viridiplantae	37NHB@33090,3GEJ8@35493,KOG4658@1,KOG4658@2759	NA|NA|NA	T	Belongs to the disease resistance NB-LRR family
Ccam07g00362		AT4G26090.1	RPS2	1e-16	29730.Gorai.007G290300.1	1.6e-22	114.4	Streptophyta													Viridiplantae	37SF8@33090,3GF3V@35493,4JS7X@91835,KOG4658@1,KOG4658@2759	NA|NA|NA	T	disease resistance
Ccam07g00363		AT2G26640.1	KCS11	1e-28	29760.VIT_04s0008g04710.t01	6e-25	120.2	Streptophyta		GO:0006950,GO:0008150,GO:0009266,GO:0009314,GO:0009409,GO:0009416,GO:0009628,GO:0050896	2.3.1.199	ko:K15397	ko00062,ko01110,map00062,map01110	M00415	R09419,R10825	RC00004,RC02888,RC02997	ko00000,ko00001,ko00002,ko01000				Viridiplantae	2QWDY@2759,37SEN@33090,3GHCM@35493,COG0515@1	NA|NA|NA	T	Cysteine-rich receptor-like protein kinase
Ccam07g00364		AT4G38680.1	ATCSP2 CSDP2 CSP2 GRP2	4e-15	4432.XP_010268656.1	1.4e-12	78.6	Streptophyta				ko:K18754					ko00000,ko03019				Viridiplantae	37RUX@33090,3G8CB@35493,3KXVH@4447,COG0126@1,KOG1367@2759	NA|NA|NA	G	Belongs to the phosphoglycerate kinase family
Ccam07g00383		AT1G19910.1	ATVHA-C2 AVA-2PE AVA-P2	7e-14	4155.Migut.B00170.1.p	1.7e-08	65.5	asterids													Viridiplantae	2QWDY@2759,37QJ4@33090,3G71R@35493,COG0515@1	NA|NA|NA	T	Cysteine-rich receptor-like protein kinase
Ccam07g00384		AT4G27190.1		1e-51	13333.ERN19559	8.3e-60	238.8	Eukaryota													Viridiplantae	2QS2H@2759,37RWM@33090,3GFTN@35493,4JKZB@91835,COG0515@1	NA|NA|NA	T	Receptor-like serine threonine-protein kinase SD1-8
Ccam07g00385		AT5G53300.1	UBC10	3e-17	40148.OGLUM02G11290.1	1.2e-10	73.2	Poales		GO:0003674,GO:0003824,GO:0004842,GO:0006464,GO:0006807,GO:0008150,GO:0008152,GO:0009987,GO:0016567,GO:0016740,GO:0019538,GO:0019787,GO:0032446,GO:0036211,GO:0043170,GO:0043412,GO:0044237,GO:0044238,GO:0044260,GO:0044267,GO:0070647,GO:0071704,GO:0140096,GO:1901564	2.3.2.23	ko:K06689	ko04013,ko04120,ko04141,ko04624,map04013,map04120,map04141,map04624				ko00000,ko00001,ko01000,ko04121				Viridiplantae	2QWDY@2759,37QJ4@33090,3G71R@35493,COG0515@1	NA|NA|NA	T	Cysteine-rich receptor-like protein kinase
Ccam07g00386		AT1G72820.1		1e-51	29760.VIT_12s0035g01260.t01	1.4e-47	198.4	Streptophyta
Ccam07g00387		AT4G27220.1		7e-21	57918.XP_004295790.1	3.9e-27	129.8	fabids		GO:0005575,GO:0005623,GO:0005886,GO:0006950,GO:0006952,GO:0007154,GO:0007165,GO:0008150,GO:0009987,GO:0016020,GO:0023052,GO:0044464,GO:0050789,GO:0050794,GO:0050896,GO:0051716,GO:0065007,GO:0071944		ko:K13459	ko04626,map04626				ko00000,ko00001
Ccam07g00422		AT4G23180.1	CRK10 RLK4	5e-115	2711.XP_006471788.1	3e-107	395.2	Streptophyta
Ccam07g00423		AT3G12780.1	PGK1	8e-32	42345.XP_008786111.1	7.1e-23	113.6	Liliopsida													Viridiplantae	2QWDY@2759,37QJ4@33090,3G71R@35493,COG0515@1	NA|NA|NA	T	Cysteine-rich receptor-like protein kinase
Ccam07g00431		AT3G22060.1		4e-41	218851.Aquca_005_00437.1	1.1e-47	197.2	Streptophyta													Viridiplantae	2CNH1@1,2QW8T@2759,37K5X@33090,3GAC9@35493	NA|NA|NA	K	transcription factor
Ccam07g00432		AT1G61610.1		2e-13	3885.XP_007159231.1	1.3e-15	89.7	fabids													Viridiplantae	2QWDY@2759,37SEN@33090,3GHCM@35493,COG0515@1	NA|NA|NA	T	Cysteine-rich receptor-like protein kinase
Ccam07g00433		AT4G05200.1	CRK25	4e-92	218851.Aquca_005_00437.1	1.1e-104	387.5	Streptophyta
Ccam07g00434																					Viridiplantae	2QUW9@2759,37KJP@33090,3G96G@35493,COG0515@1	NA|NA|NA	T	LRR receptor-like serine threonine-protein kinase
Ccam07g00435
Ccam07g00436																					Viridiplantae	2QUW9@2759,37KJP@33090,3G96G@35493,COG0515@1	NA|NA|NA	T	LRR receptor-like serine threonine-protein kinase
Ccam07g00437		AT4G23160.1	CRK8	3e-79	4432.XP_010240976.1	1.3e-86	327.4	Streptophyta													Viridiplantae	28I6U@1,2QQAS@2759,37J0B@33090,3GDGC@35493,4JNQ5@91835	NA|NA|NA	S	Methyltransferase
Ccam07g00439		AT4G05200.1	CRK25	6e-96	2711.XP_006471862.1	2.6e-106	392.9	Streptophyta													Viridiplantae	37JIC@33090,3GCS3@35493,3HQMF@3699,COG0846@1,KOG1905@2759	NA|NA|NA	BK	NAD-dependent protein deacetylase
Ccam07g00440																					Viridiplantae	37JB5@33090,3GENE@35493,44FT0@71274,KOG2369@1,KOG2369@2759	NA|NA|NA	I	Putative serine esterase (DUF676)
Ccam07g00711		AT1G56130.1		0	29760.VIT_12s0055g00580.t01	2.1e-245	855.9	Streptophyta
Ccam07g00712																					Viridiplantae	2AW1J@1,2S304@2759,37VMU@33090,3GIX1@35493	NA|NA|NA	S	Multidrug resistance protein ABC transporter family protein
Ccam07g00713		AT1G56130.1		6e-38	29760.VIT_12s0055g00590.t01	1.2e-19	103.2	Streptophyta													Viridiplantae	2C62M@1,2QTCK@2759,37RTY@33090,3GAQQ@35493,3KU9Y@4447	NA|NA|NA	S	Protein of unknown function (DUF1666)
Ccam07g00781		AT2G40280.1		6e-27	3659.XP_004163128.1	1.1e-27	129.8	fabids		GO:0003674,GO:0003824,GO:0005575,GO:0005622,GO:0005623,GO:0005737,GO:0005768,GO:0005794,GO:0005802,GO:0008150,GO:0008152,GO:0008168,GO:0008757,GO:0012505,GO:0016740,GO:0016741,GO:0031410,GO:0031982,GO:0031984,GO:0032259,GO:0043226,GO:0043227,GO:0043229,GO:0043231,GO:0044422,GO:0044424,GO:0044431,GO:0044444,GO:0044446,GO:0044464,GO:0097708,GO:0098791											Viridiplantae	37KJQ@33090,3GDG9@35493,COG0205@1,KOG2440@2759	NA|NA|NA	G	Catalyzes the phosphorylation of D-fructose 6-phosphate to fructose 1,6-bisphosphate by ATP, the first committing step of glycolysis
Ccam07g00782		AT5G55760.1	SRT1	1e-14	72664.XP_006401417.1	2.3e-09	67.8	Brassicales	SRT1	GO:0006325,GO:0006464,GO:0006473,GO:0006475,GO:0006807,GO:0006996,GO:0008150,GO:0008152,GO:0009987,GO:0016043,GO:0016569,GO:0016570,GO:0016573,GO:0018193,GO:0018205,GO:0018393,GO:0018394,GO:0019538,GO:0036211,GO:0043170,GO:0043412,GO:0043543,GO:0043966,GO:0043970,GO:0044237,GO:0044238,GO:0044260,GO:0044267,GO:0051276,GO:0061647,GO:0071704,GO:0071840,GO:1901564	2.4.2.31	ko:K11416	ko04714,ko05230,map04714,map05230				ko00000,ko00001,ko01000,ko03036				Viridiplantae	37QH3@33090,3G9VS@35493,4JHFW@91835,COG0265@1,KOG1320@2759	NA|NA|NA	O	Protease Do-like 8
Ccam07g00783		AT4G19860.1		2e-10	4096.XP_009781258.1	1.2e-10	72.8	asterids		GO:0003674,GO:0003824,GO:0004620,GO:0005575,GO:0005622,GO:0005623,GO:0005737,GO:0005829,GO:0006629,GO:0006644,GO:0006793,GO:0006796,GO:0008150,GO:0008152,GO:0009056,GO:0009395,GO:0009987,GO:0016042,GO:0016298,GO:0016787,GO:0016788,GO:0019637,GO:0044237,GO:0044238,GO:0044242,GO:0044248,GO:0044255,GO:0044424,GO:0044444,GO:0044464,GO:0046434,GO:0071704,GO:1901575	3.1.1.32	ko:K22389	ko00564,ko00592,ko01100,ko01110,map00564,map00592,map01100,map01110		R01316,R02054,R04034,R07860	RC00020,RC00041	ko00000,ko00001,ko01000
Ccam08g00001																					Viridiplantae	28NJM@1,2QPPZ@2759,37IAW@33090,3GF8T@35493	NA|NA|NA	S	Protein of unknown function (DUF616)
Ccam08g00002		AT3G03280.1		4e-10	29760.VIT_07s0005g01310.t01	9.8e-23	113.2	Streptophyta
Ccam08g00003		AT5G39785.2		1e-114	42345.XP_008784159.1	2.2e-133	483.4	Liliopsida													Viridiplantae	37PPP@33090,3GF2J@35493,3KSZI@4447,COG1011@1,KOG3085@2759	NA|NA|NA	S	HAD-hyrolase-like
Ccam08g00004		AT2G22480.1	PFK5	0	4432.XP_010258379.1	3.5e-259	900.6	Streptophyta													Viridiplantae	37I6E@33090,3GEGV@35493,COG5647@1,KOG2166@2759	NA|NA|NA	D	Belongs to the cullin family
Ccam08g00005		AT5G39830.1	DEG8 DEGP8	0	3760.EMJ16536	4.7e-162	577.8	fabids	DEG8	GO:0003674,GO:0003824,GO:0005575,GO:0005622,GO:0005623,GO:0005737,GO:0006091,GO:0006508,GO:0006807,GO:0008150,GO:0008152,GO:0008233,GO:0009507,GO:0009534,GO:0009536,GO:0009543,GO:0009579,GO:0009765,GO:0009987,GO:0010206,GO:0015979,GO:0016787,GO:0019538,GO:0019684,GO:0030091,GO:0031976,GO:0031977,GO:0031978,GO:0031984,GO:0043170,GO:0043226,GO:0043227,GO:0043229,GO:0043231,GO:0044237,GO:0044238,GO:…											Viridiplantae	37R92@33090,3GEIC@35493,KOG1072@1,KOG1072@2759	NA|NA|NA	S	F-box kelch-repeat protein
Ccam08g00006
Ccam08g00007		AT2G02910.1		0	218851.Aquca_002_00571.1	4.1e-192	677.6	Streptophyta
Ccam08g00008
Ccam08g00009		AT1G14310.1		4e-111	42345.XP_008807726.1	2.2e-93	349	Liliopsida			3.1.3.7	ko:K01082	ko00920,ko01100,ko01120,ko01130,map00920,map01100,map01120,map01130		R00188,R00508	RC00078	ko00000,ko00001,ko01000,ko03016				Viridiplantae	2CXGJ@1,2S4KP@2759,37VZ4@33090,3GK57@35493,4JQHQ@91835	NA|NA|NA	K	transcription factor
Ccam08g00010		AT1G26830.1	ATCUL3 ATCUL3A CUL3 CUL3A	0	4432.XP_010257118.1	0	1223	Streptophyta													Viridiplantae	37J6U@33090,3G9Z3@35493,KOG2824@1,KOG2824@2759	NA|NA|NA	O	glutaredoxin family
Ccam08g00011		AT2G02870.1		0	218851.Aquca_002_00553.1	1e-134	486.9	Streptophyta
Ccam08g00012
Ccam08g00013
Ccam08g00014
Ccam08g00016		AT5G39865.1		2e-86	218851.Aquca_002_00547.1	9.3e-96	357.5	Streptophyta		GO:0005575,GO:0005623,GO:0005886,GO:0016020,GO:0044464,GO:0071944		ko:K17479					ko00000,ko01009,ko03110				Viridiplantae	37QR3@33090,3G7S5@35493,COG0037@1,KOG2840@2759	NA|NA|NA	J	cysteine
Ccam08g01050																					Viridiplantae	37QR3@33090,3G7S5@35493,COG0037@1,KOG2840@2759	NA|NA|NA	J	cysteine
Ccam08g01051
Ccam08g01052																					Viridiplantae	2QWDY@2759,37QJ4@33090,3G71R@35493,COG0515@1	NA|NA|NA	T	Cysteine-rich receptor-like protein kinase
Ccam08g01053
Ccam08g01054		AT1G08490.1	ATCPNIFS ATNFS2 ATSUFS CPNIFS SUFS	1e-10	4432.XP_010256354.1	1.5e-248	865.5	Streptophyta													Viridiplantae	2AK1M@1,2RZ8F@2759,37UUV@33090,3GISR@35493	NA|NA|NA
Ccam08g01055				NA	218851.Aquca_007_00833.1	9.3e-102	377.1	Streptophyta
Ccam08g01360
Ccam08g01361		AT4G23180.1	CRK10 RLK4	0	4432.XP_010247622.1	2.4e-172	612.5	Streptophyta													Viridiplantae	37R6P@33090,3G8BW@35493,4JN0G@91835,COG2801@1,KOG0017@2759	NA|NA|NA	L	Uncharacterized protein K02A2.6-like
Ccam08g01362																					Viridiplantae	37R6P@33090,3G8BW@35493,4JN0G@91835,COG2801@1,KOG0017@2759	NA|NA|NA	L	Uncharacterized protein K02A2.6-like
Ccam08g01363		AT4G21500.1		5e-12	29760.VIT_00s0181g00050.t01	7.2e-29	134.8	Streptophyta													Viridiplantae	37RDF@33090,3GAKE@35493,COG0451@1,KOG1502@2759	NA|NA|NA	V	Anthocyanidin reductase
Ccam08g01469
Ccam08g01473
Ccam08g01474		ATMG00860.1		3e-15	57918.XP_004301673.1	0	1121.3	fabids													Viridiplantae	28J37@1,2QRFA@2759,37MTY@33090,3G897@35493	NA|NA|NA	S	C2H2 zinc finger protein
Ccam08g01475		AT1G78040.1		0.71	57918.XP_004301673.1	2.4e-71	278.5	fabids
Ccam08g01486		AT1G61720.1		3e-148	4432.XP_010241022.1	5.3e-152	543.9	Streptophyta
Ccam08g01487
Ccam08g01488																					Viridiplantae	29XHA@1,2RXRV@2759,37TQT@33090,3GI1D@35493	NA|NA|NA	S	Protein of unknown function (DUF1218)
Ccam08g01489		AT5G54630.1		0	4432.XP_010267823.1	1.3e-200	705.7	Streptophyta													Viridiplantae	37HZ5@33090,3GH25@35493,4JMQW@91835,COG1132@1,KOG0055@2759	NA|NA|NA	Q	ABC transporter B family member
Ccam08g01490
Ccam08g01491																					Viridiplantae	37QXX@33090,3GBB3@35493,4JI8W@91835,KOG4197@1,KOG4197@2759	NA|NA|NA	S	Pentatricopeptide repeat-containing protein At5g50390
Ccam08g01492
Ccam08g01493		AT2G32280.1		2e-73	29760.VIT_12s0059g02730.t01	3.9e-58	231.1	Streptophyta													Viridiplantae	2DZTC@1,2S7A6@2759,37WZ8@33090,3GMDT@35493,3II13@38820,3KZR5@4447	NA|NA|NA
Ccam08g01494		AT2G36910.1		2e-14	3880.AES81895	2.4e-17	94.7	fabids		GO:0000003,GO:0003006,GO:0003674,GO:0003824,GO:0005215,GO:0005575,GO:0005623,GO:0005886,GO:0005911,GO:0006810,GO:0007275,GO:0008150,GO:0008361,GO:0009314,GO:0009411,GO:0009416,GO:0009506,GO:0009605,GO:0009606,GO:0009607,GO:0009624,GO:0009628,GO:0009629,GO:0009630,GO:0009637,GO:0009639,GO:0009640,GO:0009719,GO:0009725,GO:0009733,GO:0009791,GO:0009908,GO:0009914,GO:0009926,GO:0009958,GO:0009966,GO:…	3.6.3.44	ko:K05658	ko02010,ko04976,ko05206,ko05226,map02010,map04976,map05206,map05226				ko00000,ko00001,ko01000,ko02000,ko04090,ko04147	3.A.1.201
Ccam08g01495																					Viridiplantae	2CMIK@1,2QQF9@2759,37S7H@33090,3G7MM@35493	NA|NA|NA	S	oxygen-evolving enhancer protein
Ccam08g01496		AT5G50390.1		0	102107.XP_008230776.1	8.3e-290	1002.7	fabids		GO:0003674,GO:0003676,GO:0003723,GO:0003824,GO:0004518,GO:0004519,GO:0005488,GO:0005575,GO:0005622,GO:0005623,GO:0006139,GO:0006725,GO:0006807,GO:0008150,GO:0008152,GO:0009451,GO:0009987,GO:0016070,GO:0016787,GO:0016788,GO:0034641,GO:0043170,GO:0043226,GO:0043227,GO:0043229,GO:0043231,GO:0043412,GO:0044237,GO:0044238,GO:0044424,GO:0044464,GO:0046483,GO:0071704,GO:0090304,GO:0090305,GO:0097159,GO:…											Viridiplantae	37JGY@33090,3GANA@35493,COG5059@1,KOG0239@2759	NA|NA|NA	Z	Belongs to the TRAFAC class myosin-kinesin ATPase superfamily. Kinesin family
Ccam08g01497																					Viridiplantae	2RDNU@2759,37RK0@33090,3GG23@35493,COG0814@1	NA|NA|NA	E	Tryptophan/tyrosine permease family
Ccam08g01498		AT1G40087.1		0.0006	4536.ONIVA03G25310.1	9.4e-22	111.3	Poales													Viridiplantae	2CM79@1,2QPIE@2759,37HN1@33090,3GBQQ@35493,4JMGA@91835	NA|NA|NA	S	UPF0481 protein
Ccam08g01499																					Viridiplantae	2EAXV@1,2SH43@2759,37YEF@33090,3GNMS@35493	NA|NA|NA	S	UPF0481 protein At3g02645
Ccam08g01500		AT4G05180.1		3e-105	4432.XP_010247010.1	5.1e-93	347.4	Streptophyta
Ccam08g01501		AT4G05190.1		0	4432.XP_010267812.1	2.5e-216	758.8	Streptophyta													Viridiplantae	2CM79@1,2QPIE@2759,37HN1@33090,3GBQQ@35493	NA|NA|NA	S	UPF0481 protein At3g02645
Ccam08g01504		AT5G19500.1		9e-60	29760.VIT_13s0019g04220.t01	1.1e-161	576.6	Streptophyta				ko:K03834					ko00000,ko02000	2.A.42.1.1
Ccam08g01656		AT3G02645.1		7e-86	3847.GLYMA07G03115.1	7.8e-98	364.4	fabids
Ccam08g01657		AT3G02645.1		3e-08	29760.VIT_13s0019g01170.t01	1.7e-10	73.6	Streptophyta													Viridiplantae	2CM79@1,2QPIE@2759,37HN1@33090,3GBQQ@35493,4JMGA@91835	NA|NA|NA	S	UPF0481 protein
Ccam08g01658																					Viridiplantae	2EAXV@1,2SH43@2759,37YEF@33090,3GNMS@35493	NA|NA|NA	S	UPF0481 protein At3g02645
Ccam08g01659		AT3G02645.1		2e-106	4432.XP_010250392.1	6.1e-121	441.4	Streptophyta
Ccam08g01660																					Viridiplantae	2CM79@1,2QPIE@2759,37HN1@33090,3GBQQ@35493	NA|NA|NA	S	UPF0481 protein At3g02645
Ccam08g01661																					Viridiplantae	2CM79@1,2QPIE@2759,37HN1@33090,3GBQQ@35493	NA|NA|NA	S	UPF0481 protein At3g02645
Ccam08g01662		AT3G02645.1		1e-84	3847.GLYMA07G03115.1	2.5e-96	359.4	fabids
Ccam08g01663		AT3G02645.1		4e-08	29760.VIT_13s0019g01170.t01	1.7e-10	73.6	Streptophyta													Viridiplantae	28IGC@1,2QQT6@2759,37P7P@33090,3GE02@35493	NA|NA|NA	T	serine threonine-protein kinase
Ccam08g01664
Ccam08g01665		AT3G02645.1		1e-104	4432.XP_010250392.1	3e-120	439.1	Streptophyta													Viridiplantae	2CM79@1,2QPIE@2759,37HN1@33090,3GBQQ@35493,4JMGA@91835	NA|NA|NA	S	UPF0481 protein
Ccam08g01666		AT3G02645.1		2e-110	4432.XP_010250392.1	1.7e-123	449.9	Streptophyta
Ccam08g01667
Ccam08g01668		AT4G35230.1		2e-14	29760.VIT_18s0001g00180.t01	5.5e-08	63.9	Streptophyta
Ccam08g01674																					Viridiplantae	2CM79@1,2QPIE@2759,37HN1@33090,3GBQQ@35493	NA|NA|NA	S	UPF0481 protein At3g02645
Ccam08g01675		AT3G02645.1		3e-92	3694.POPTR_0001s36110.1	7.5e-104	384.4	fabids													Viridiplantae	2CM79@1,2QPIE@2759,37HN1@33090,3GBQQ@35493,4JMGA@91835	NA|NA|NA	S	UPF0481 protein
Ccam08g01676
Ccam08g01677																					Viridiplantae	37PMR@33090,3GEZE@35493,KOG4197@1,KOG4197@2759	NA|NA|NA	S	Pentatricopeptide repeat-containing protein
Ccam08g01678																					Viridiplantae	28IMD@1,2QQUI@2759,37PA5@33090,3G7F3@35493	NA|NA|NA	S	Protein of unknown function, DUF547
Ccam08g01679		AT3G02645.1		9e-106	4432.XP_010250392.1	3.2e-122	445.7	Streptophyta													Viridiplantae	2QPKC@2759,37KTI@33090,3G8ZJ@35493,3KM0C@4447,COG1963@1	NA|NA|NA	S	Divergent PAP2 family
Ccam08g01680		AT3G02645.1		2e-111	3847.GLYMA08G23001.1	7.5e-119	434.5	fabids													Viridiplantae	37MYM@33090,3GDDX@35493,KOG4197@1,KOG4197@2759	NA|NA|NA	O	Pentatricopeptide repeat-containing protein
Ccam08g01681																					Viridiplantae	2QPKC@2759,37KTI@33090,3G8ZJ@35493,44IBI@71274,COG1963@1	NA|NA|NA	S	Divergent PAP2 family
Ccam08g01682		AT4G35130.1		1e-121	29760.VIT_10s0003g00160.t01	1.8e-105	390.2	Streptophyta													Viridiplantae	2QPKC@2759,37KTI@33090,3G8ZJ@35493,44IBI@71274,COG1963@1	NA|NA|NA	S	Divergent PAP2 family
Ccam09g00062		AT5G60720.1		2e-141	2711.XP_006488053.1	4.5e-154	551.6	Streptophyta
Ccam09g00194		AT3G61770.1		2e-22	4641.GSMUA_Achr4P01090_001	6.2e-21	108.2	Liliopsida	PAP2			ko:K09775					ko00000				Viridiplantae	37MYM@33090,3GDDX@35493,KOG4197@1,KOG4197@2759	NA|NA|NA	O	Pentatricopeptide repeat-containing protein
Ccam09g00195		AT1G05670.1		5e-140	4432.XP_010255048.1	1.1e-74	287.7	Streptophyta		GO:0003674,GO:0003676,GO:0003723,GO:0003824,GO:0004518,GO:0004519,GO:0005488,GO:0005575,GO:0005622,GO:0005623,GO:0005737,GO:0005783,GO:0005794,GO:0006139,GO:0006725,GO:0006807,GO:0008150,GO:0008152,GO:0009451,GO:0009987,GO:0012505,GO:0016070,GO:0016787,GO:0016788,GO:0034641,GO:0043170,GO:0043226,GO:0043227,GO:0043229,GO:0043231,GO:0043412,GO:0044237,GO:0044238,GO:0044424,GO:0044444,GO:0044464,GO:…											Viridiplantae	2QPKC@2759,37KTI@33090,3G8ZJ@35493,COG1963@1	NA|NA|NA	S	Acid phosphatase vanadium-dependent haloperoxidase-related protein
Ccam09g00196		AT3G61770.1		3e-10	4096.XP_009761637.1	7.6e-09	67.8	asterids	PAP2			ko:K09775					ko00000				Viridiplantae	2QPKC@2759,37KTI@33090,3G8ZJ@35493,44IBI@71274,COG1963@1	NA|NA|NA	S	Divergent PAP2 family
Ccam09g00197		AT3G61770.1		4e-13	4096.XP_009761637.1	8e-11	74.7	asterids	PAP2			ko:K09775					ko00000				Viridiplantae	2QPKC@2759,37KTI@33090,3G8ZJ@35493,3KM0C@4447,COG1963@1	NA|NA|NA	S	Divergent PAP2 family
Ccam09g00198
Ccam09g00199		AT1G05670.1		5e-141	4432.XP_010255048.1	1.1e-74	287.7	Streptophyta		GO:0003674,GO:0003676,GO:0003723,GO:0003824,GO:0004518,GO:0004519,GO:0005488,GO:0005575,GO:0005622,GO:0005623,GO:0005737,GO:0005783,GO:0005794,GO:0006139,GO:0006725,GO:0006807,GO:0008150,GO:0008152,GO:0009451,GO:0009987,GO:0012505,GO:0016070,GO:0016787,GO:0016788,GO:0034641,GO:0043170,GO:0043226,GO:0043227,GO:0043229,GO:0043231,GO:0043412,GO:0044237,GO:0044238,GO:0044424,GO:0044444,GO:0044464,GO:…											Viridiplantae	37MYM@33090,3GDDX@35493,KOG4197@1,KOG4197@2759	NA|NA|NA	O	Pentatricopeptide repeat-containing protein
Ccam09g00200		AT3G61770.1		3e-10	161934.XP_010666525.1	4.9e-08	65.1	Streptophyta	PAP2			ko:K09775					ko00000				Viridiplantae	2QPKC@2759,37KTI@33090,3G8ZJ@35493,44IBI@71274,COG1963@1	NA|NA|NA	S	Divergent PAP2 family
Ccam09g00201		AT3G61770.1		4e-13	4096.XP_009761637.1	2.7e-11	76.3	asterids	PAP2			ko:K09775					ko00000				Viridiplantae	2QPKC@2759,37KTI@33090,3G8ZJ@35493,44IBI@71274,COG1963@1	NA|NA|NA	S	Divergent PAP2 family
Ccam09g00202		AT3G61770.1		3e-22	4641.GSMUA_Achr4P01090_001	1.2e-17	96.7	Liliopsida	PAP2			ko:K09775					ko00000
Ccam09g00203																					Viridiplantae	2QPKC@2759,37KTI@33090,3G8ZJ@35493,4JHUN@91835,COG1963@1	NA|NA|NA	S	Divergent PAP2 family
Ccam09g00204		AT1G05670.1		3e-127	4432.XP_010255048.1	2.5e-74	286.2	Streptophyta		GO:0003674,GO:0003676,GO:0003723,GO:0003824,GO:0004518,GO:0004519,GO:0005488,GO:0005575,GO:0005622,GO:0005623,GO:0005737,GO:0005783,GO:0005794,GO:0006139,GO:0006725,GO:0006807,GO:0008150,GO:0008152,GO:0009451,GO:0009987,GO:0012505,GO:0016070,GO:0016787,GO:0016788,GO:0034641,GO:0043170,GO:0043226,GO:0043227,GO:0043229,GO:0043231,GO:0043412,GO:0044237,GO:0044238,GO:0044424,GO:0044444,GO:0044464,GO:…
Ccam09g00205		AT3G61770.1		7e-12	4096.XP_009761637.1	8.2e-11	74.3	asterids	PAP2			ko:K09775					ko00000
Ccam09g00206		AT3G61770.1		3e-14	4096.XP_009761637.1	2.6e-11	76.3	asterids	PAP2			ko:K09775					ko00000
Ccam09g00207
Ccam09g00210		AT3G61770.1		1e-12	3983.cassava4.1_017231m	2.2e-09	68.9	fabids	PAP2			ko:K09775					ko00000
Ccam09g00211																					Viridiplantae	2QPKC@2759,37KTI@33090,3G8ZJ@35493,COG1963@1	NA|NA|NA	S	Acid phosphatase vanadium-dependent haloperoxidase-related protein
Ccam09g00212
Ccam09g00213
Ccam09g00214																					Viridiplantae	28KW3@1,2QTCJ@2759,37SCH@33090,3G8KI@35493,4JN1Z@91835	NA|NA|NA	S	Protein TRIGALACTOSYLDIACYLGLYCEROL 4, chloroplastic
Ccam09g00215
Ccam09g00216		AT3G61770.1		2e-15	13333.ERN14105	6.2e-12	78.2	Streptophyta	PAP2			ko:K09775					ko00000				Viridiplantae	2QPKC@2759,37KTI@33090,3G8ZJ@35493,COG1963@1	NA|NA|NA	S	Acid phosphatase vanadium-dependent haloperoxidase-related protein
Ccam09g00217
Ccam09g00218																					Viridiplantae	2QPKC@2759,37KTI@33090,3G8ZJ@35493,COG1963@1	NA|NA|NA	S	Acid phosphatase vanadium-dependent haloperoxidase-related protein
Ccam09g00219		AT2G44640.1		7e-48	225117.XP_009339635.1	2.9e-55	222.6	fabids
Ccam09g00220
Ccam09g00222		AT3G61770.1		2e-09	4432.XP_010267623.1	2.5e-07	62.4	Streptophyta
Ccam09g00223																					Viridiplantae	37VVX@33090,3GJIZ@35493,4JQBX@91835,KOG4161@1,KOG4161@2759	NA|NA|NA	BK	methyl-CpG-binding domain-containing protein
Ccam09g00224		AT3G61770.1		4e-10	4432.XP_010267623.1	2.9e-07	62	Streptophyta
Ccam09g00225																					Viridiplantae	2QPKC@2759,37KTI@33090,3G8ZJ@35493,COG1963@1	NA|NA|NA	S	Acid phosphatase vanadium-dependent haloperoxidase-related protein
Ccam09g00226																					Viridiplantae	37YGB@33090,3GNQA@35493,COG2801@1,KOG0017@2759	NA|NA|NA	L	transposition, RNA-mediated
Ccam09g00227																					Viridiplantae	37VWW@33090,3GMDD@35493,COG2801@1,KOG0017@2759	NA|NA|NA	L	zinc finger
Ccam09g00228		AT5G59380.1	ATMBD6 MBD6	9e-10	3656.XP_008457481.1	1.1e-09	70.5	fabids		GO:0000166,GO:0000228,GO:0000785,GO:0000790,GO:0000792,GO:0003674,GO:0003676,GO:0003677,GO:0005488,GO:0005515,GO:0005575,GO:0005622,GO:0005623,GO:0005634,GO:0005694,GO:0005720,GO:0005730,GO:0005731,GO:0008327,GO:0010369,GO:0010370,GO:0019899,GO:0030874,GO:0031974,GO:0031981,GO:0032991,GO:0036094,GO:0043226,GO:0043227,GO:0043228,GO:0043229,GO:0043231,GO:0043232,GO:0043233,GO:0043565,GO:0043621,GO:…
Ccam09g00239
Ccam09g00240		AT3G61770.1		1e-15	4432.XP_010267623.1	2.1e-14	86.7	Streptophyta
Ccam09g00241		ATMG00710.1		1e-13	3827.XP_004494910.1	3.5e-40	171.8	Streptophyta													Viridiplantae	37N26@33090,3G7JF@35493,3HRCT@3699,COG0055@1,KOG1350@2759	NA|NA|NA	C	Produces ATP from ADP in the presence of a proton gradient across the membrane
Ccam09g00242		AT2G38280.1	ATAMPD FAC1	0.048	3827.XP_004489507.1	5.8e-08	63.9	Streptophyta													Viridiplantae	28KW3@1,2QTCJ@2759,37SCH@33090,3G8KI@35493,3HMJZ@3699	NA|NA|NA	S	LOCATED IN mitochondrion, chloroplast, plasma membrane, plastid, chloroplast envelope
Ccam09g00243
Ccam09g00246																					Viridiplantae	37NWJ@33090,3G931@35493,COG5032@1,KOG0890@2759	NA|NA|NA	BDLT	serine threonine-protein kinase
Ccam09g00247
Ccam09g00248		AT5G08680.1		3e-13	264402.Cagra.4290s0020.1.p	1.1e-09	69.7	Brassicales													Viridiplantae	37NJA@33090,3G7B4@35493,3KUVF@4447,KOG3058@1,KOG3058@2759	NA|NA|NA	S	PAP2 superfamily C-terminal
Ccam09g00249		AT2G44640.1		5e-80	3649.evm.model.supercontig_52.70	2.3e-74	286.2	Brassicales													Viridiplantae	37SXH@33090,3GAM1@35493,KOG4658@1,KOG4658@2759	NA|NA|NA	T	disease resistance
Ccam09g00298																					Viridiplantae	37SXH@33090,3GAM1@35493,KOG4658@1,KOG4658@2759	NA|NA|NA	T	disease resistance
Ccam09g00299		AT5G40820.1	ATATR ATR ATRAD3	1e-06	218851.Aquca_007_00831.1	3.4e-17	94.7	Streptophyta		GO:0000003,GO:0000723,GO:0000726,GO:0003674,GO:0003824,GO:0005575,GO:0005622,GO:0005623,GO:0005634,GO:0005911,GO:0006139,GO:0006259,GO:0006278,GO:0006281,GO:0006282,GO:0006302,GO:0006303,GO:0006725,GO:0006793,GO:0006796,GO:0006807,GO:0006950,GO:0006974,GO:0006996,GO:0007004,GO:0007049,GO:0008150,GO:0008152,GO:0009058,GO:0009059,GO:0009314,GO:0009506,GO:0009628,GO:0009987,GO:0010035,GO:0010038,GO:…	2.7.11.1	ko:K06640	ko03460,ko04110,ko04115,ko04214,ko04218,ko05165,ko05166,map03460,map04110,map04115,map04214,map04218,map05165,map05166	M00691			ko00000,ko00001,ko00002,ko01000,ko01001,ko03400
Ccam09g00300
Ccam09g00301		AT3G54020.1	AtIPCS1	5e-12	42345.XP_008785466.1	2.4e-09	68.6	Liliopsida
Ccam09g00302		AT1G69550.1		2e-16	3659.XP_004152283.1	1.4e-10	73.9	Streptophyta													Viridiplantae	37NJA@33090,3G7B4@35493,3IF82@38820,3KQFC@4447,KOG3058@1,KOG3058@2759	NA|NA|NA	S	PAP2 superfamily C-terminal
Ccam09g00303		AT3G14470.1		1e-27	4432.XP_010275411.1	3.9e-37	162.5	Streptophyta													Viridiplantae	37P43@33090,3GF32@35493,KOG4658@1,KOG4658@2759	NA|NA|NA	T	disease resistance
Ccam09g00304
Ccam09g00305
Ccam09g00306																					Viridiplantae	28NP9@1,2QV8Y@2759,37RHG@33090,3GBYD@35493,3IAY0@38820,3KXKW@4447	NA|NA|NA	S	Belongs to the Ca(2 ) cation antiporter (CaCA) (TC 2.A.19) family
Ccam09g00307		AT3G54020.1	AtIPCS1	1e-20	15368.BRADI2G23597.1	2.5e-18	98.2	Poales													Viridiplantae	28JE2@1,2QRT1@2759,37RX9@33090,3GH5I@35493,3KSUS@4447	NA|NA|NA	S	AtPRD1,PRD1
Ccam09g00308		AT3G14470.1		2e-27	4432.XP_010275807.1	7.3e-43	182.6	Streptophyta													Viridiplantae	37NWJ@33090,3G931@35493,3KMA7@4447,COG5032@1,KOG0890@2759	NA|NA|NA	BDLT	serine threonine-protein kinase
Ccam09g00309																					Viridiplantae	37NJA@33090,3G7B4@35493,4JNR1@91835,KOG3058@1,KOG3058@2759	NA|NA|NA	S	phosphatidylinositol ceramide inositolphosphotransferase
Ccam09g00310																					Viridiplantae	37P43@33090,3GF32@35493,KOG4658@1,KOG4658@2759	NA|NA|NA	T	disease resistance
Ccam09g00311		AT1G53210.1		1e-30	40149.OMERI02G11310.1	7.5e-42	177.9	Poales		GO:0003674,GO:0005215,GO:0005432,GO:0005488,GO:0005509,GO:0006810,GO:0006811,GO:0006812,GO:0006814,GO:0006816,GO:0008150,GO:0008324,GO:0015075,GO:0015077,GO:0015081,GO:0015085,GO:0015291,GO:0015297,GO:0015298,GO:0015318,GO:0015368,GO:0015491,GO:0015672,GO:0022804,GO:0022857,GO:0022890,GO:0030001,GO:0034220,GO:0035725,GO:0042592,GO:0043167,GO:0043169,GO:0046872,GO:0046873,GO:0048878,GO:0050801,GO:…											Eukaryota	COG4886@1,KOG0619@2759	NA|NA|NA	S	regulation of response to stimulus
Ccam09g00312		AT4G14180.1	AtPRD1 PRD1	3e-12	42345.XP_008775314.1	2.6e-15	88.2	Liliopsida													Viridiplantae	388SY@33090,3GND2@35493,COG2801@1,KOG0017@2759	NA|NA|NA	L	DNA RNA polymerases superfamily protein
Ccam09g00313		AT5G40820.1	ATATR ATR ATRAD3	8e-06	42345.XP_008811850.1	3.6e-17	94.7	Liliopsida		GO:0000003,GO:0000723,GO:0000726,GO:0003674,GO:0003824,GO:0005575,GO:0005622,GO:0005623,GO:0005634,GO:0005911,GO:0006139,GO:0006259,GO:0006278,GO:0006281,GO:0006282,GO:0006302,GO:0006303,GO:0006725,GO:0006793,GO:0006796,GO:0006807,GO:0006950,GO:0006974,GO:0006996,GO:0007004,GO:0007049,GO:0008150,GO:0008152,GO:0009058,GO:0009059,GO:0009314,GO:0009506,GO:0009628,GO:0009987,GO:0010035,GO:0010038,GO:…	2.7.11.1	ko:K06640	ko03460,ko04110,ko04115,ko04214,ko04218,ko05165,ko05166,map03460,map04110,map04115,map04214,map04218,map05165,map05166	M00691			ko00000,ko00001,ko00002,ko01000,ko01001,ko03400				Viridiplantae	37MUS@33090,3G9DH@35493,COG0534@1,KOG1347@2759	NA|NA|NA	L	Belongs to the multi antimicrobial extrusion (MATE) (TC 2.A.66.1) family
Ccam09g00314		AT3G54020.1	AtIPCS1	9e-10	981085.XP_010101854.1	7.5e-08	64.7	fabids
Ccam09g00315		AT3G14470.1		7e-27	4432.XP_010275807.1	1.1e-46	195.3	Streptophyta
Ccam09g00316		AT2G25470.1	AtRLP21 RLP21	2e-39	42345.XP_008779996.1	1.2e-22	114	Eukaryota													Viridiplantae	37JB3@33090,3GD0G@35493,COG5190@1,KOG0323@2759	NA|NA|NA	K	phosphoprotein phosphatase activity
Ccam09g00655		AT4G23160.1	CRK8	1e-53	3827.XP_004516035.1	3.8e-144	518.5	Streptophyta													Viridiplantae	2CMWI@1,2QSE4@2759,37P9Q@33090,3GB47@35493	NA|NA|NA	S	Domain of unknown function (DUF3527)
Ccam09g00656		AT3G21690.1		0	2711.XP_006469688.1	1.1e-217	762.7	Streptophyta		GO:0003674,GO:0005215,GO:0005575,GO:0005622,GO:0005623,GO:0005737,GO:0005773,GO:0005774,GO:0006810,GO:0006855,GO:0008150,GO:0015238,GO:0015893,GO:0016020,GO:0022857,GO:0031090,GO:0042221,GO:0042493,GO:0043226,GO:0043227,GO:0043229,GO:0043231,GO:0044422,GO:0044424,GO:0044437,GO:0044444,GO:0044446,GO:0044464,GO:0050896,GO:0051179,GO:0051234,GO:0055085,GO:0098588,GO:0098805		ko:K03327					ko00000,ko02000	2.A.66.1			Viridiplantae	2CF64@1,2S1C1@2759,37VU1@33090,3GJPF@35493,3HU19@3699	NA|NA|NA	S	Mitochondrial 28S ribosomal protein S34
Ccam09g00668
Ccam09g00669																					Viridiplantae	37QQ0@33090,3GG7F@35493,COG2132@1,KOG1263@2759	NA|NA|NA	Q	Belongs to the multicopper oxidase family
Ccam09g00670		AT4G21670.1	ATCPL1 CPL1 FRY2	0	4432.XP_010241993.1	0	1363.2	Streptophyta													Viridiplantae	28H63@1,2QPIY@2759,37J2F@33090,3G9HS@35493,3KX2S@4447	NA|NA|NA	G	Rop guanine nucleotide exchange factor
Ccam09g00696		AT2G29510.1		3e-61	4432.XP_010256743.1	2.1e-137	496.9	Streptophyta
Ccam09g00697		AT5G52370.1		1e-33	28532.XP_010535428.1	7.3e-24	116.7	Brassicales													Viridiplantae	37N32@33090,3GH1P@35493,KOG0167@1,KOG0167@2759	NA|NA|NA	Q	Armadillo beta-catenin repeat family protein
Ccam09g00703																					Viridiplantae	37R6P@33090,3G8BW@35493,COG2801@1,KOG0017@2759	NA|NA|NA	E	Uncharacterized protein K02A2.6-like
Ccam09g00704		AT3G09220.1	LAC7	0	29760.VIT_08s0007g01550.t01	9.6e-247	859.4	Streptophyta		GO:0003674,GO:0003824,GO:0008150,GO:0008152,GO:0016491,GO:0016722,GO:0055114	1.10.3.2	ko:K05909					ko00000,ko01000
Ccam09g00705		AT4G38430.1	ATROPGEF 1 ROPGEF1	3e-24	4641.GSMUA_Achr3P14650_001	2.1e-19	101.7	Liliopsida
Ccam09g00706																					Viridiplantae	37MY6@33090,3G9IH@35493,KOG0283@1,KOG0283@2759	NA|NA|NA	S	WD repeat-containing protein
Ccam09g00707		AT1G61350.1		0	4432.XP_010268856.1	1.2e-180	639.8	Streptophyta
Ccam09g00740		ATMG00750.1		0.007	161934.XP_010677706.1	2.1e-133	482.3	Streptophyta													Viridiplantae	37RRH@33090,3G8MV@35493,4JM10@91835,COG2801@1,KOG0017@2759	NA|NA|NA	H	transposition, RNA-mediated
Ccam09g00741																					Viridiplantae	37RRH@33090,3G8MV@35493,COG2801@1,KOG0017@2759	NA|NA|NA	L	DNA RNA polymerases superfamily protein
Ccam09g00742																					Viridiplantae	37RRH@33090,3G8MV@35493,COG2801@1,KOG0017@2759	NA|NA|NA	L	DNA RNA polymerases superfamily protein
Ccam09g00743		AT5G24320.2		6e-36	3641.EOX95659	1.6e-33	149.4	Streptophyta				ko:K20241					ko00000,ko04131
Ccam09g00744
Ccam09g00745		AT1G42190.1		0.028	3760.EMJ01464	1.7e-140	506.1	fabids													Viridiplantae	28PWY@1,2QWJJ@2759,37NQA@33090,3G8IQ@35493,4JGEH@91835	NA|NA|NA	S	source UniProtKB
Ccam09g00746		AT5G10800.1		0.34	71139.XP_010026793.1	2.5e-76	292	Streptophyta													Viridiplantae	37J5B@33090,3GCXI@35493,3KWZC@4447,COG1269@1,KOG2189@2759	NA|NA|NA	P	Essential component of the vacuolar proton pump (V- ATPase), a multimeric enzyme that catalyzes the translocation of protons across the membranes. Required for assembly and activity of the V-ATPase
Ccam09g00747		ATMG00860.1		2e-34	3641.EOY00082	1.1e-123	449.9	Streptophyta													Viridiplantae	37R6P@33090,3G8BW@35493,4JN0G@91835,COG2801@1,KOG0017@2759	NA|NA|NA	L	Uncharacterized protein K02A2.6-like
Ccam09g00748
Ccam09g00750
Ccam09g00751		AT1G40087.1		0.046	3656.XP_008465505.1	2.6e-19	103.6	fabids													Viridiplantae	37TG6@33090,3G9FR@35493,COG5183@1,KOG1609@2759	NA|NA|NA	A	RING FYVE PHD zinc finger superfamily protein
Ccam09g00752		AT2G21410.1	VHA-A2	9e-31	4641.GSMUA_Achr5P18710_001	5.4e-33	148.3	Liliopsida				ko:K02154	ko00190,ko01100,ko04142,ko04145,ko04721,ko04966,ko05110,ko05120,ko05152,ko05165,ko05323,map00190,map01100,map04142,map04145,map04721,map04966,map05110,map05120,map05152,map05165,map05323	M00160			ko00000,ko00001,ko00002,ko04147	3.A.2.2
Ccam09g00753		ATMG00860.1		7e-13	57918.XP_004301673.1	1.2e-192	681.4	fabids													Viridiplantae	381F4@33090,3GQRE@35493,COG2801@1,KOG0017@2759	NA|NA|NA	L	gag-polypeptide of LTR copia-type
Ccam09g00754																					Viridiplantae	37TG6@33090,3G9FR@35493,COG5183@1,KOG1609@2759	NA|NA|NA	A	RING FYVE PHD zinc finger superfamily protein
Ccam09g00755																					Viridiplantae	37Q3Y@33090,3GCXB@35493,3IB7X@38820,3KQFG@4447,COG0513@1,COG2801@1,KOG0017@2759,KOG0342@2759,KOG2072@1,KOG2072@2759	NA|NA|NA	J	RNA-binding component of the eukaryotic translation initiation factor 3 (eIF-3) complex, which is involved in protein synthesis of a specialized repertoire of mRNAs and, together with other initiation factors, stimulates binding of mRNA and methionyl-tRNAi to the 40S ribosome. The eIF-3 complex specifically targets and initiates translation of a subset of mRNAs involved in cell proliferation
Ccam09g00756		AT5G05830.1		2e-30	4432.XP_010256738.1	7.6e-41	174.5	Streptophyta													Viridiplantae	380MA@33090,3GQEZ@35493,4JUJI@91835,COG2801@1,KOG0017@2759	NA|NA|NA	L	RNA-directed 5'-3' RNA polymerase activity
Ccam09g00757
Ccam09g00758		AT4G35820.1		0.028	4565.Traes_6AL_FD7F170A5.1	5.8e-10	69.7	Streptophyta
Ccam09g00759		AT5G05830.1		2e-22	13333.ERN09613	6.4e-21	106.7	Streptophyta													Viridiplantae	37R6P@33090,3G8BW@35493,4JN0G@91835,COG2801@1,KOG0017@2759	NA|NA|NA	L	Uncharacterized protein K02A2.6-like
Ccam09g00765		AT4G23160.1	CRK8	5e-65	37682.EMT12132	1.9e-109	402.9	Poales				ko:K03254	ko03013,map03013				ko00000,ko00001,ko03012
Ccam09g00766		AT4G23160.1	CRK8	2e-19	981085.XP_010107341.1	1.2e-54	219.5	fabids													Viridiplantae	37MG0@33090,3G9BN@35493,COG5059@1,KOG0239@2759	NA|NA|NA	Z	Belongs to the TRAFAC class myosin-kinesin ATPase superfamily. Kinesin family
Ccam09g00784																					Viridiplantae	37MG0@33090,3G9BN@35493,COG5059@1,KOG0239@2759	NA|NA|NA	Z	Belongs to the TRAFAC class myosin-kinesin ATPase superfamily. Kinesin family
Ccam09g00785																					Viridiplantae	37MG0@33090,3G9BN@35493,COG5059@1,KOG0239@2759	NA|NA|NA	Z	Belongs to the TRAFAC class myosin-kinesin ATPase superfamily. Kinesin family
Ccam09g00788		AT1G24090.1		3e-06	57918.XP_004301673.1	2.2e-96	359.8	fabids													Viridiplantae	37MG0@33090,3G9BN@35493,COG5059@1,KOG0239@2759	NA|NA|NA	Z	Belongs to the TRAFAC class myosin-kinesin ATPase superfamily. Kinesin family
Ccam09g00789																					Viridiplantae	37MG8@33090,3GEGF@35493,3KRH5@4447,COG5539@1,KOG2606@2759	NA|NA|NA	O	protein K27-linked deubiquitination
Ccam09g00790		AT1G63640.1		9e-22	218851.Aquca_013_00320.1	1.5e-24	119.8	Streptophyta				ko:K10406					ko00000,ko04812
Ccam09g00791		AT1G63640.1		3e-150	218851.Aquca_013_00320.1	3.8e-126	458	Streptophyta				ko:K10406					ko00000,ko04812				Viridiplantae	2BZJD@1,2QR0J@2759,37QU4@33090,3GASS@35493	NA|NA|NA	T	SH3 domain-containing protein
Ccam09g00792		AT1G73860.1		7e-71	218851.Aquca_013_00320.1	2.2e-64	252.7	Streptophyta				ko:K10406					ko00000,ko04812
Ccam09g00793		AT1G73860.1		5e-66	218851.Aquca_013_00320.1	4e-91	341.7	Streptophyta				ko:K10406					ko00000,ko04812
Ccam09g00794		AT2G38025.1		6e-27	42345.XP_008798958.1	1.8e-27	129	Liliopsida			3.4.19.12	ko:K18342					ko00000,ko01000,ko04121				Viridiplantae	2BZJD@1,2QR0J@2759,37QU4@33090,3GASS@35493	NA|NA|NA	T	SH3 domain-containing protein
Ccam09g00795																					Viridiplantae	37IEX@33090,3G7JK@35493,3KSW4@4447,COG3104@1,KOG1237@2759	NA|NA|NA	E	Peptide transporter
Ccam09g00798		AT2G07360.2		5e-64	218851.Aquca_002_01452.1	1e-63	250	Streptophyta													Viridiplantae	28KEU@1,2QSVT@2759,37K59@33090,3GFN1@35493	NA|NA|NA	S	Peroxisomal membrane protein
Ccam09g00799																					Viridiplantae	37PW6@33090,3G7PU@35493,COG0147@1,KOG1223@2759	NA|NA|NA	E	Anthranilate synthase
Ccam09g00800																					Viridiplantae	37PWD@33090,3G88Z@35493,COG0465@1,KOG0734@2759	NA|NA|NA	O	ATP-dependent zinc metalloprotease FtsH
Ccam09g00801		AT2G07360.2		0	4432.XP_010245250.1	1e-232	812.8	Streptophyta
Ccam09g00824		AT3G54140.1	ATPTR1 PTR1	0	42345.XP_008785424.1	2.8e-254	884.4	Liliopsida
Ccam09g00855		AT3G07560.1	APM2 PEX13	1e-48	4432.XP_010258482.1	2.6e-62	245.7	Streptophyta													Viridiplantae	37HZQ@33090,3GF10@35493,4JMSS@91835,COG0102@1,KOG3204@2759	NA|NA|NA	J	60S ribosomal Protein
Ccam09g00856		AT2G29690.1	ASA2 ATHANSY NAB	0	4432.XP_010272678.1	1.2e-268	932.2	Streptophyta													Viridiplantae	37U41@33090,3GI2A@35493,COG5262@1,KOG1756@2759	NA|NA|NA	B	histone h2a
Ccam09g00857		AT2G26140.1	ftsh4	2e-20	3641.EOY29915	8.9e-18	96.7	Streptophyta		GO:0003674,GO:0003824,GO:0004176,GO:0005575,GO:0005622,GO:0005623,GO:0005737,GO:0005739,GO:0006508,GO:0006807,GO:0008150,GO:0008152,GO:0008233,GO:0008237,GO:0009507,GO:0009526,GO:0009536,GO:0009888,GO:0009941,GO:0010073,GO:0016020,GO:0016462,GO:0016787,GO:0016817,GO:0016818,GO:0016887,GO:0017111,GO:0019538,GO:0031967,GO:0031975,GO:0032501,GO:0032502,GO:0042623,GO:0043170,GO:0043226,GO:0043227,GO:…		ko:K08955	ko04139,map04139				ko00000,ko00001,ko01000,ko01002
Ccam09g00858																					Viridiplantae	37TUU@33090,3GIXS@35493,COG5262@1,KOG1756@2759	NA|NA|NA	B	histone h2a
Ccam09g00864																					Viridiplantae	28N1I@1,2QUKG@2759,37P9F@33090,3GAPQ@35493	NA|NA|NA	S	NUMOD3 motif (2 copies)
Ccam09g00876		AT5G48760.1		1e-16	225117.XP_009374600.1	5.9e-10	70.1	fabids				ko:K02872	ko03010,map03010	M00177			br01610,ko00000,ko00001,ko00002,ko03011
Ccam09g00877		AT5G02560.2	HTA12	5e-22	3641.EOY34117	1.5e-14	85.9	Streptophyta				ko:K11251	ko04217,ko05034,ko05322,map04217,map05034,map05322				ko00000,ko00001,ko03036,ko04147				Viridiplantae	37IZX@33090,3G7NG@35493,KOG0282@1,KOG0282@2759	NA|NA|NA	S	pre-mRNA-processing factor
Ccam09g00878
Ccam09g00879		AT5G02560.2	HTA12	3e-31	4432.XP_010259658.1	1e-22	112.5	Streptophyta				ko:K11251	ko04217,ko05034,ko05322,map04217,map05034,map05322				ko00000,ko00001,ko03036,ko04147				Viridiplantae	37RWH@33090,3GGZ5@35493,KOG1884@1,KOG1884@2759	NA|NA|NA	M	maturation of SSU-rRNA from tricistronic rRNA transcript (SSU-rRNA, 5.8S rRNA, LSU-rRNA)
Ccam09g00880		AT1G53800.2		1e-127	4432.XP_010273796.1	2.1e-140	506.1	Streptophyta
Ccam09g00881
Ccam09g00882		AT1G10580.1		8e-31	4432.XP_010242987.1	8.1e-29	132.9	Streptophyta		GO:0005575,GO:0005622,GO:0005623,GO:0005634,GO:0005681,GO:0005684,GO:0032991,GO:0043226,GO:0043227,GO:0043229,GO:0043231,GO:0044422,GO:0044424,GO:0044428,GO:0044446,GO:0044464,GO:0071007,GO:0071013,GO:1902494,GO:1990904		ko:K12816	ko03040,map03040	M00355			ko00000,ko00001,ko00002,ko03041
Ccam09g00885																					Viridiplantae	37NKE@33090,3GEIX@35493,KOG4548@1,KOG4548@2759	NA|NA|NA	J	39S ribosomal protein L46
Ccam09g00886		AT4G39420.2		0	4432.XP_010261035.1	0	3993.3	Streptophyta				ko:K19026					ko00000,ko03400				Viridiplantae	28JYJ@1,2QQ5I@2759,37IVI@33090,3GG3D@35493,4JI1H@91835	NA|NA|NA	K	Auxin response factors (ARFs) are transcriptional factors that bind specifically to the DNA sequence 5'-TGTCTC-3' found in the auxin-responsive promoter elements (AuxREs)
Ccam09g00887
Ccam09g00888																					Viridiplantae	37N2V@33090,3GBUD@35493,KOG0007@1,KOG0007@2759	NA|NA|NA	A	calcium homeostasis endoplasmic reticulum
Ccam09g00889
Ccam09g00890		AT1G14620.1	DECOY	2e-86	29760.VIT_15s0046g02140.t01	5.2e-77	293.9	Streptophyta				ko:K17427					br01610,ko00000,ko03011				Viridiplantae	28JJG@1,2QRYN@2759,37KT3@33090,3GCZW@35493	NA|NA|NA
Ccam09g00892																					Viridiplantae	37I7T@33090,3G7DF@35493,KOG1337@1,KOG1337@2759	NA|NA|NA	L	Ribulose-1,5 bisphosphate carboxylase oxygenase large subunit N-methyltransferase
Ccam09g00897		AT4G31200.2		2e-42	4432.XP_010240951.1	2e-51	209.5	Streptophyta
Ccam09g00898
Ccam09g02182		AT1G13990.3		4e-61	4432.XP_010258256.1	5.3e-90	337.8	Streptophyta													Viridiplantae	37J6G@33090,3G7M3@35493,COG5273@1,KOG1311@2759	NA|NA|NA	O	Belongs to the DHHC palmitoyltransferase family
Ccam09g02183		AT1G14030.1		0	85681.XP_006438744.1	6.8e-196	690.3	Streptophyta		GO:0003674,GO:0003824,GO:0005575,GO:0005622,GO:0005623,GO:0005737,GO:0006464,GO:0006479,GO:0006807,GO:0008150,GO:0008152,GO:0008168,GO:0008170,GO:0008213,GO:0008276,GO:0008757,GO:0009507,GO:0009532,GO:0009536,GO:0009570,GO:0009987,GO:0016278,GO:0016279,GO:0016740,GO:0016741,GO:0018022,GO:0018023,GO:0018026,GO:0018193,GO:0018205,GO:0019538,GO:0032259,GO:0036211,GO:0043170,GO:0043226,GO:0043227,GO:…	2.1.1.127,2.1.1.259	ko:K00592			R05179	RC01974	ko00000,ko01000				Viridiplantae	37PYS@33090,3G7AX@35493,3KV8P@4447,COG1358@1,KOG3166@2759	NA|NA|NA	J	60S ribosomal protein
Ccam10g00124																					Viridiplantae	2CBKH@1,2QT42@2759,37N6T@33090,3G798@35493,4JFV5@91835	NA|NA|NA	U	Mitochondrial import receptor subunit
Ccam10g00125																					Viridiplantae	37TUD@33090,3GI73@35493,4JHN9@91835,COG5201@1,KOG1724@2759	NA|NA|NA	O	Belongs to the SKP1 family
Ccam10g00319		AT3G26935.1		1e-150	218851.Aquca_021_00056.1	1e-142	513.5	Streptophyta		GO:0005575,GO:0005623,GO:0005886,GO:0016020,GO:0044464,GO:0071944	2.3.1.225	ko:K16675	ko04391,map04391				ko00000,ko00001,ko01000				Viridiplantae	2CM7N@1,2QPJ3@2759,37J80@33090,3GBWY@35493	NA|NA|NA	S	RecQ-mediated genome instability protein
Ccam10g00320		AT3G62870.1		1e-163	4641.GSMUA_Achr6P14640_001	1.7e-129	469.5	Liliopsida
Ccam10g00336		AT3G27080.1		3e-22	3847.GLYMA05G14300.1	2.4e-23	116.3	fabids													Viridiplantae	37TUD@33090,3GI73@35493,4JHN9@91835,COG5201@1,KOG1724@2759	NA|NA|NA	O	Belongs to the SKP1 family
Ccam10g00337		AT5G42190.1		1e-20	4006.Lus10005610	8.7e-15	86.3	fabids													Viridiplantae	2CBKH@1,2QT42@2759,37N6T@33090,3G798@35493,4JFV5@91835	NA|NA|NA	U	Mitochondrial import receptor subunit
Ccam10g00338		AT5G63540.2		4e-24	3641.EOY22543	3.8e-25	121.3	Streptophyta	RMI1	GO:0000003,GO:0000280,GO:0000712,GO:0006139,GO:0006259,GO:0006310,GO:0006725,GO:0006807,GO:0006996,GO:0007049,GO:0007059,GO:0007127,GO:0007131,GO:0008150,GO:0008152,GO:0009987,GO:0016043,GO:0022402,GO:0022414,GO:0034641,GO:0035825,GO:0043170,GO:0044237,GO:0044238,GO:0044260,GO:0045132,GO:0046483,GO:0048285,GO:0051304,GO:0051307,GO:0051321,GO:0061982,GO:0071704,GO:0071840,GO:0090304,GO:0098813,GO:…		ko:K10990	ko03460,map03460	M00414			ko00000,ko00001,ko00002,ko03400				Viridiplantae	37TUD@33090,3GI73@35493,COG5201@1,KOG1724@2759	NA|NA|NA	O	Belongs to the SKP1 family
Ccam10g00339																					Viridiplantae	37TUD@33090,3GI73@35493,4JHN9@91835,COG5201@1,KOG1724@2759	NA|NA|NA	O	Belongs to the SKP1 family
Ccam10g00340		AT1G75950.1		1e-25	3983.cassava4.1_018129m	1.6e-20	105.9	fabids													Viridiplantae	2CBKH@1,2QT42@2759,37N6T@33090,3G798@35493,4JFV5@91835	NA|NA|NA	U	Mitochondrial import receptor subunit
Ccam10g00341		AT3G27080.1		3e-22	3847.GLYMA05G14300.1	2.7e-23	116.3	fabids													Viridiplantae	37TUD@33090,3GI73@35493,COG5201@1,KOG1724@2759	NA|NA|NA	O	Belongs to the SKP1 family
Ccam10g00342		AT1G75950.1		3e-25	29760.VIT_18s0001g14860.t01	5.5e-21	107.8	Streptophyta				ko:K03094	ko04110,ko04111,ko04114,ko04120,ko04141,ko04310,ko04341,ko04350,ko04710,ko05168,ko05200,map04110,map04111,map04114,map04120,map04141,map04310,map04341,map04350,map04710,map05168,map05200	M00379,M00380,M00381,M00382,M00387,M00407,M00411			ko00000,ko00001,ko00002,ko03036,ko04121
Ccam10g00343		AT1G75950.1		3e-23	225117.XP_009334694.1	3.8e-19	101.3	fabids
Ccam10g00344		AT3G27080.1		1e-22	3847.GLYMA05G14300.1	1.9e-23	116.3	fabids
Ccam10g00345		AT1G20140.1		3e-28	29760.VIT_18s0001g14860.t01	1.4e-22	112.5	Streptophyta				ko:K03094	ko04110,ko04111,ko04114,ko04120,ko04141,ko04310,ko04341,ko04350,ko04710,ko05168,ko05200,map04110,map04111,map04114,map04120,map04141,map04310,map04341,map04350,map04710,map05168,map05200	M00379,M00380,M00381,M00382,M00387,M00407,M00411			ko00000,ko00001,ko00002,ko03036,ko04121
Ccam10g00346
Ccam10g00347
Ccam10g00348
Ccam10g00349
Ccam10g00350																					Viridiplantae	2QQ5D@2759,37KAN@33090,3G7VB@35493,COG1138@1	NA|NA|NA	O	cytochrome c
Ccam10g00351																					Viridiplantae	2BYZD@1,2SMV2@2759,37ZP8@33090,3GPIA@35493	NA|NA|NA
Ccam10g00352																					Viridiplantae	2SGCB@2759,37XFP@33090,3GMNA@35493,arCOG05874@1	NA|NA|NA
Ccam10g00353
Ccam10g00354		ATMG00960.1		2e-87	3988.XP_002535315.1	9.6e-105	386.3	Streptophyta
Ccam10g00355		AT5G15790.1		0.67	4641.GSMUA_AchrUn_randomP19540_001	2.6e-13	83.2	Streptophyta
Ccam10g00356				NA	29730.Gorai.001G163000.1	5.5e-34	149.8	Streptophyta													Viridiplantae	2D21R@1,2S4XD@2759,38A88@33090,3GY30@35493	NA|NA|NA	S	Retrotransposon gag protein
Ccam10g00357
Ccam10g00358
Ccam10g00359
Ccam10g00360				NA	29760.VIT_00s0823g00010.t01	3.6e-16	91.3	Streptophyta
Ccam10g00361
Ccam10g00362
Ccam10g00363																					Viridiplantae	37R6P@33090,3G8BW@35493,4JN0G@91835,COG2801@1,KOG0017@2759	NA|NA|NA	L	Uncharacterized protein K02A2.6-like
Ccam10g00364																					Viridiplantae	2D06K@1,2SD0M@2759,389U1@33090,3GYXJ@35493	NA|NA|NA	S	Retrotransposon gag protein
Ccam10g00365
Ccam10g00366
Ccam10g00367				NA	3750.XP_008351922.1	2e-08	65.9	fabids													Viridiplantae	37TEA@33090,3GA49@35493,KOG1075@1,KOG1075@2759	NA|NA|NA	M	ATPase activity, coupled to transmembrane movement of substances
Ccam10g00368				NA	102107.XP_008231914.1	6.7e-17	94	Streptophyta
Ccam10g00369
Ccam10g00370
Ccam10g00371				NA	71139.XP_010058565.1	9.3e-08	63.9	Streptophyta													Viridiplantae	2D40E@1,2STF1@2759,381GT@33090,3GQJZ@35493	NA|NA|NA
Ccam10g00380
Ccam10g00381																					Viridiplantae	2SGCB@2759,37XFP@33090,3GMNA@35493,arCOG05874@1	NA|NA|NA
Ccam10g00382
Ccam10g00383		AT5G22940.1		0.64	29730.Gorai.001G165500.1	6.3e-23	114.4	Streptophyta
Ccam10g00384
Ccam10g00385		AT3G19160.1		0.57	29730.Gorai.001G163000.1	3.5e-30	138.7	Streptophyta
Ccam10g00386
Ccam10g00387
Ccam10g00388
Ccam10g00389
Ccam10g00390
Ccam10g00391
Ccam10g00392
Ccam10g00393																					Viridiplantae	37TEA@33090,3GA49@35493,KOG1075@1,KOG1075@2759	NA|NA|NA	M	ATPase activity, coupled to transmembrane movement of substances
Ccam10g00394
Ccam10g00395
Ccam10g00396
Ccam10g00405				NA	71139.XP_010058565.1	2.8e-07	62	Streptophyta
Ccam10g00406
Ccam10g00407
Ccam10g00408
Ccam10g00409																					Viridiplantae	37UKS@33090,3GIMC@35493,COG0048@1,KOG1750@2759	NA|NA|NA	J	Rps12 protein
Ccam10g00410
Ccam10g00411																					Viridiplantae	2BYZD@1,2SMV2@2759,37ZP8@33090,3GPIA@35493	NA|NA|NA
Ccam10g00412
Ccam10g00413		ATMG00980.1		1e-69	29760.VIT_00s0873g00010.t01	6.9e-54	216.5	Streptophyta	rps12			ko:K02950	ko03010,map03010	M00178,M00179			br01610,ko00000,ko00001,ko00002,ko03011				Viridiplantae	2ES4G@1,2SUSF@2759,381KA@33090,3GQMR@35493	NA|NA|NA
Ccam10g00414																					Viridiplantae	2ES4G@1,2SUSF@2759,381KA@33090,3GQMR@35493	NA|NA|NA
Ccam10g00415		AT3G18490.1		0.22	3988.XP_002535064.1	4.4e-29	135.6	Streptophyta													Viridiplantae	2QQ5D@2759,37KAN@33090,3G7VB@35493,COG1138@1	NA|NA|NA	O	cytochrome c
Ccam10g00416
Ccam10g00417		AT2G32460.1		0.55	4081.Solyc00g049220.1.1	7e-11	73.6	Streptophyta
Ccam10g00418		AT2G32460.1		0.29	4081.Solyc00g049220.1.1	4.5e-11	73.9	Streptophyta													Viridiplantae	2CXQU@1,2S4M6@2759,37WA9@33090,3GKQA@35493	NA|NA|NA
Ccam10g00419		ATMG00830.1		3e-108	4081.Solyc00g049210.1.1	2.9e-130	471.5	Streptophyta
Ccam10g00420
Ccam10g00421
Ccam10g00422		AT5G17260.1		0.5	4081.Solyc00g022100.1.1	1.4e-76	292.4	Streptophyta	rpl10
Ccam10g00423
Ccam10g00424
Ccam10g00425
Ccam10g00426
Ccam10g00427																					Viridiplantae	2BYZD@1,2SMV2@2759,37ZP8@33090,3GPIA@35493	NA|NA|NA
Ccam10g00428
Ccam10g00429																					Viridiplantae	2ES4G@1,2SUSF@2759,381KA@33090,3GQMR@35493	NA|NA|NA
Ccam10g00430																					Viridiplantae	2ES4G@1,2SUSF@2759,381KA@33090,3GQMR@35493	NA|NA|NA
Ccam10g00431		AT3G18490.1		0.68	3988.XP_002535064.1	2.5e-27	130.6	Streptophyta													Viridiplantae	2QQ5D@2759,37KAN@33090,3G7VB@35493,COG1138@1	NA|NA|NA	O	cytochrome c
Ccam10g00432
Ccam10g00433				NA	4081.Solyc00g049220.1.1	2.6e-13	81.6	Streptophyta
Ccam10g00434		AT4G11090.1		0.54	4081.Solyc00g049220.1.1	1.7e-13	82	Streptophyta
Ccam10g00435		ATMG00960.1		3e-132	3988.XP_002535315.1	1.9e-215	755	Streptophyta
Ccam10g00436
Ccam10g00437																					Viridiplantae	2CXQU@1,2S4M6@2759,37WA9@33090,3GKQA@35493	NA|NA|NA
Ccam10g00438																					Viridiplantae	387FP@33090,3GQIA@35493,KOG1075@1,KOG1075@2759	NA|NA|NA	S	Domain of unknown function (DUF4283)
Ccam10g00439																					Viridiplantae	37RUX@33090,3G8CB@35493,3KXVH@4447,COG0126@1,KOG1367@2759	NA|NA|NA	G	Belongs to the phosphoglycerate kinase family
Ccam10g00440																					Viridiplantae	2CMCH@1,2QPYY@2759,37PU3@33090,3G7VW@35493,3KX53@4447	NA|NA|NA	K	Aux IAA proteins are short-lived transcriptional factors that function as repressors of early auxin response genes at low auxin concentrations
Ccam10g00441		AT4G36190.1		0.48	4081.Solyc00g022100.1.1	1.5e-75	288.9	Streptophyta	rpl10												Viridiplantae	37QA3@33090,3GGPD@35493,COG0404@1,KOG2770@2759	NA|NA|NA	E	The glycine cleavage system catalyzes the degradation of glycine
Ccam10g00473		AT2G01050.1		1e-17	218851.Aquca_036_00049.1	6.7e-35	155.6	Streptophyta													Viridiplantae	2CSGD@1,2RBT7@2759,37RKF@33090,3GARV@35493	NA|NA|NA	K	dof zinc finger protein
Ccam10g00503		AT1G56190.1		4e-64	42345.XP_008786111.1	1.1e-51	210.7	Liliopsida
Ccam10g00504		AT1G51950.1	IAA18	8e-11	42345.XP_008810484.1	6.3e-10	70.9	Liliopsida				ko:K14484	ko04075,map04075				ko00000,ko00001				Viridiplantae	380MA@33090,3GQEZ@35493,4JUJI@91835,COG2801@1,KOG0017@2759	NA|NA|NA	L	RNA-directed 5'-3' RNA polymerase activity
Ccam10g00582		AT1G11860.1		0	4432.XP_010244486.1	1e-205	722.6	Streptophyta													Viridiplantae	37Q27@33090,3GCWG@35493,COG0085@1,KOG0216@2759	NA|NA|NA	K	DNA-dependent RNA polymerase catalyzes the transcription of DNA into RNA using the four ribonucleoside triphosphates as substrates
Ccam10g00584																					Viridiplantae	37NY7@33090,3GB9C@35493,3KNU2@4447,COG5101@1,KOG2020@2759	NA|NA|NA	UY	CRM1 C terminal
Ccam10g00585		AT4G23160.1	CRK8	4e-20	981085.XP_010107341.1	3.1e-55	221.5	fabids
Ccam10g00589		AT1G29940.1	NRPA2	0	71139.XP_010067710.1	0	1716	Streptophyta	POLR1B	GO:0000428,GO:0003674,GO:0003824,GO:0003899,GO:0005575,GO:0005622,GO:0005623,GO:0005634,GO:0005730,GO:0005736,GO:0005737,GO:0005829,GO:0006139,GO:0006351,GO:0006360,GO:0006725,GO:0006807,GO:0007275,GO:0008150,GO:0008152,GO:0009058,GO:0009059,GO:0009553,GO:0009561,GO:0009987,GO:0010467,GO:0016070,GO:0016740,GO:0016772,GO:0016779,GO:0018130,GO:0019438,GO:0030880,GO:0031974,GO:0031981,GO:0032501,GO:…	2.7.7.6	ko:K03002	ko00230,ko00240,ko01100,ko03020,map00230,map00240,map01100,map03020	M00182	R00435,R00441,R00442,R00443	RC02795	br01611,ko00000,ko00001,ko00002,ko01000,ko03021
Ccam10g00609		AT5G17020.1	ATCRM1 ATXPO1 HIT2 XPO1 XPO1A	0	42345.XP_008806742.1	0	1983	Liliopsida				ko:K14290	ko03008,ko03013,ko04013,ko05164,ko05166,ko05169,map03008,map03013,map04013,map05164,map05166,map05169				ko00000,ko00001,ko03009,ko03016,ko03019,ko03036	1.I.1			Viridiplantae	37IBB@33090,3G825@35493,COG2124@1,KOG0157@2759	NA|NA|NA	Q	Belongs to the cytochrome P450 family
Ccam10g00610																					Viridiplantae	37NEG@33090,3GFDU@35493,COG0097@1,KOG3254@2759	NA|NA|NA	J	Belongs to the universal ribosomal protein uL6 family
Ccam10g00611																					Viridiplantae	37J5Z@33090,3G89R@35493,KOG1052@1,KOG1052@2759	NA|NA|NA	EPT	Glutamate-gated receptor that probably acts as non- selective cation channel
Ccam10g00612		AT5G36110.1	CYP716A1	3e-117	218851.Aquca_077_00027.1	7e-182	643.7	Streptophyta													Viridiplantae	37NEG@33090,3GFDU@35493,COG0097@1,KOG3254@2759	NA|NA|NA	J	Belongs to the universal ribosomal protein uL6 family
Ccam10g00616		AT1G05190.1	emb2394	2e-112	29760.VIT_12s0059g02250.t01	3.5e-99	367.9	Streptophyta		GO:0000003,GO:0003006,GO:0003674,GO:0003676,GO:0003723,GO:0003735,GO:0005198,GO:0005488,GO:0005575,GO:0005622,GO:0005623,GO:0005737,GO:0007275,GO:0008150,GO:0009507,GO:0009526,GO:0009532,GO:0009536,GO:0009570,GO:0009719,GO:0009725,GO:0009735,GO:0009790,GO:0009791,GO:0009793,GO:0009941,GO:0010033,GO:0010154,GO:0016020,GO:0022414,GO:0031967,GO:0031975,GO:0032501,GO:0032502,GO:0042221,GO:0043226,GO:…		ko:K02933	ko03010,map03010	M00178,M00179			br01610,ko00000,ko00001,ko00002,ko03011				Viridiplantae	2B415@1,2S0FX@2759,37UPN@33090,3GHVR@35493	NA|NA|NA
Ccam10g00617		AT1G05200.1	ATGLR3.4 GLR3.4 GLUR3	0	4432.XP_010276016.1	0	1302.3	Streptophyta
Ccam10g00618		AT1G05190.1	emb2394	3e-45	29760.VIT_12s0059g02250.t01	1e-38	166	Streptophyta		GO:0000003,GO:0003006,GO:0003674,GO:0003676,GO:0003723,GO:0003735,GO:0005198,GO:0005488,GO:0005575,GO:0005622,GO:0005623,GO:0005737,GO:0007275,GO:0008150,GO:0009507,GO:0009526,GO:0009532,GO:0009536,GO:0009570,GO:0009719,GO:0009725,GO:0009735,GO:0009790,GO:0009791,GO:0009793,GO:0009941,GO:0010033,GO:0010154,GO:0016020,GO:0022414,GO:0031967,GO:0031975,GO:0032501,GO:0032502,GO:0042221,GO:0043226,GO:…		ko:K02933	ko03010,map03010	M00178,M00179			br01610,ko00000,ko00001,ko00002,ko03011				Viridiplantae	37RQ0@33090,3G8XD@35493,COG5259@1,KOG1279@2759	NA|NA|NA	B	SWI SNF complex subunit
Ccam10g00652		AT1G51080.1		1e-46	4432.XP_010259885.1	1.5e-62	246.9	Streptophyta													Viridiplantae	37J38@33090,3GDWZ@35493,COG1635@1,KOG2960@2759	NA|NA|NA	H	Involved in biosynthesis of the thiamine precursor thiazole. Catalyzes the conversion of NAD and glycine to adenosine diphosphate 5-(2-hydroxyethyl)-4-methylthiazole-2-carboxylic acid (ADT), an adenylated thiazole intermediate. The reaction includes an iron-dependent sulfide transfer from a conserved cysteine residue of the protein to a thiazole intermediate. The enzyme can only undergo a single …
Ccam10g00653																					Viridiplantae	37J38@33090,3GDWZ@35493,COG1635@1,KOG2960@2759	NA|NA|NA	H	Involved in biosynthesis of the thiamine precursor thiazole. Catalyzes the conversion of NAD and glycine to adenosine diphosphate 5-(2-hydroxyethyl)-4-methylthiazole-2-carboxylic acid (ADT), an adenylated thiazole intermediate. The reaction includes an iron-dependent sulfide transfer from a conserved cysteine residue of the protein to a thiazole intermediate. The enzyme can only undergo a single …
Ccam10g00656		AT2G47620.1		3e-111	4432.XP_010250630.1	9.8e-149	533.9	Streptophyta		GO:0000228,GO:0000785,GO:0000790,GO:0005575,GO:0005622,GO:0005623,GO:0005634,GO:0005694,GO:0006325,GO:0006338,GO:0006996,GO:0008150,GO:0009987,GO:0016043,GO:0016514,GO:0031974,GO:0031981,GO:0032991,GO:0043226,GO:0043227,GO:0043228,GO:0043229,GO:0043231,GO:0043232,GO:0043233,GO:0044422,GO:0044424,GO:0044427,GO:0044428,GO:0044446,GO:0044454,GO:0044464,GO:0051276,GO:0070013,GO:0070603,GO:0071840,GO:…		ko:K11649	ko04714,ko05225,map04714,map05225				ko00000,ko00001,ko03021,ko03036				Viridiplantae	37I5H@33090,3GC0A@35493,COG0507@1,KOG0987@2759	NA|NA|NA	D	Belongs to the helicase family
Ccam10g00657		AT5G54770.1		0	85681.XP_006449089.1	9.8e-157	559.7	Streptophyta	THI1	GO:0003674,GO:0005488,GO:0005506,GO:0005575,GO:0005622,GO:0005623,GO:0005737,GO:0005829,GO:0006725,GO:0006766,GO:0006767,GO:0006772,GO:0006790,GO:0006807,GO:0008150,GO:0008152,GO:0009058,GO:0009110,GO:0009228,GO:0009987,GO:0017144,GO:0018130,GO:0018131,GO:0019438,GO:0034641,GO:0042364,GO:0042723,GO:0042724,GO:0043167,GO:0043169,GO:0044237,GO:0044249,GO:0044271,GO:0044272,GO:0044281,GO:0044283,GO:…		ko:K03146	ko00730,ko01100,map00730,map01100		R10685	RC00033,RC03253,RC03254	ko00000,ko00001
Ccam10g00658		AT5G54770.1		0	85681.XP_006449089.1	2.2e-156	558.5	Streptophyta	THI1	GO:0003674,GO:0005488,GO:0005506,GO:0005575,GO:0005622,GO:0005623,GO:0005737,GO:0005829,GO:0006725,GO:0006766,GO:0006767,GO:0006772,GO:0006790,GO:0006807,GO:0008150,GO:0008152,GO:0009058,GO:0009110,GO:0009228,GO:0009987,GO:0017144,GO:0018130,GO:0018131,GO:0019438,GO:0034641,GO:0042364,GO:0042723,GO:0042724,GO:0043167,GO:0043169,GO:0044237,GO:0044249,GO:0044271,GO:0044272,GO:0044281,GO:0044283,GO:…		ko:K03146	ko00730,ko01100,map00730,map01100		R10685	RC00033,RC03253,RC03254	ko00000,ko00001				Viridiplantae	37K4M@33090,3GB26@35493,4JFUZ@91835,COG0507@1,COG5126@1,KOG0034@2759,KOG0987@2759	NA|NA|NA	T	Calcineurin subunit
Ccam10g00659				NA	161934.XP_010686681.1	7.1e-32	143.3	Streptophyta													Viridiplantae	38A1V@33090,3GYZY@35493,3I3EJ@38820,3M5GH@4447,COG5272@1,KOG0001@2759	NA|NA|NA	J	Ribosomal_L40e
Ccam10g00660																					Viridiplantae	2CGWI@1,2QUDH@2759,37PNK@33090,3G85G@35493,3I3V3@38820,3KQR6@4447	NA|NA|NA	S	C2 domain
Ccam10g00661				NA	981085.XP_010097182.1	5.8e-21	107.8	fabids				ko:K06268	ko04010,ko04020,ko04022,ko04114,ko04218,ko04310,ko04360,ko04370,ko04380,ko04650,ko04658,ko04659,ko04660,ko04662,ko04720,ko04724,ko04921,ko04922,ko04924,ko05010,ko05014,ko05031,ko05152,ko05166,ko05167,map04010,map04020,map04022,map04114,map04218,map04310,map04360,map04370,map04380,map04650,map04658,map04659,map04660,map04662,map04720,map04724,map04921,map04922,map04924,map05010,map05014,map05031,m…				ko00000,ko00001,ko01009
Ccam10g00667		AT4G05050.1		5e-61	4577.GRMZM2G116292_P05	1.6e-44	185.3	Poales				ko:K02927	ko03010,map03010	M00177,M00179			br01610,ko00000,ko00001,ko00002,ko03011				Viridiplantae	2A3Q6@1,2RY5Q@2759,37UDZ@33090,3GJ9K@35493,44JPU@71274	NA|NA|NA	S	isoform X1
Ccam10g00668		AT5G23950.1		2e-54	4529.ORUFI09G21970.1	7.3e-58	230.7	Poales
Ccam10g00669																					Viridiplantae	37N9G@33090,3GFZG@35493,3KNAN@4447,COG1310@1,KOG3050@2759	NA|NA|NA	OT	COP9 signalosome complex subunit
Ccam10g00670		AT4G21215.2		0.001	4096.XP_009781470.1	1e-08	67	asterids
Ccam10g00671
Ccam10g00672		AT5G56280.1		1e-50	42345.XP_008806180.1	1.7e-42	178.7	Liliopsida													Viridiplantae	37RGE@33090,3GAJJ@35493,KOG4557@1,KOG4557@2759	NA|NA|NA	L	origin recognition complex
Ccam10g00673																					Viridiplantae	28PWY@1,2QWJJ@2759,37NQA@33090,3G852@35493,3KVXC@4447	NA|NA|NA	S	Transposase family tnp2
Ccam10g00674																					Viridiplantae	28JEP@1,2QRTP@2759,37JN5@33090,3G7RM@35493	NA|NA|NA	Q	Belongs to the peroxidase family. Classical plant (class III) peroxidase subfamily
Ccam10g00675		AT1G26840.1		4e-34	4432.XP_010257239.1	2.3e-33	148.7	Streptophyta	ORC6	GO:0000228,GO:0000808,GO:0003674,GO:0003676,GO:0003677,GO:0003688,GO:0003690,GO:0005488,GO:0005575,GO:0005622,GO:0005623,GO:0005634,GO:0005664,GO:0005694,GO:0006139,GO:0006259,GO:0006260,GO:0006261,GO:0006270,GO:0006725,GO:0006807,GO:0007275,GO:0008150,GO:0008152,GO:0009058,GO:0009059,GO:0009555,GO:0009987,GO:0031974,GO:0031981,GO:0032501,GO:0032502,GO:0032991,GO:0034641,GO:0034645,GO:0043170,GO:…		ko:K02608	ko04110,ko04111,ko04113,map04110,map04111,map04113	M00284			ko00000,ko00001,ko00002,ko03032				Viridiplantae	28JEP@1,2QRTP@2759,37JN5@33090,3G7RM@35493	NA|NA|NA	Q	Belongs to the peroxidase family. Classical plant (class III) peroxidase subfamily
Ccam10g00676		AT3G18730.1		0.94	42345.XP_008777946.1	1.3e-24	120.2	Liliopsida													Viridiplantae	28JEP@1,2QRTP@2759,37JN5@33090,3G7RM@35493	NA|NA|NA	Q	Belongs to the peroxidase family. Classical plant (class III) peroxidase subfamily
Ccam10g00677		AT1G05260.1		5e-148	29760.VIT_12s0059g02420.t01	7.2e-130	470.3	Streptophyta		GO:0001101,GO:0003674,GO:0003824,GO:0004601,GO:0005575,GO:0005618,GO:0005622,GO:0005623,GO:0005737,GO:0005783,GO:0005911,GO:0006950,GO:0006970,GO:0006972,GO:0008150,GO:0008152,GO:0009266,GO:0009269,GO:0009409,GO:0009414,GO:0009415,GO:0009505,GO:0009506,GO:0009628,GO:0009636,GO:0009651,GO:0009664,GO:0009987,GO:0010035,GO:0012505,GO:0016043,GO:0016209,GO:0016491,GO:0016684,GO:0030054,GO:0030312,GO:…	1.11.1.7	ko:K00430	ko00940,ko01100,ko01110,map00940,map01100,map01110		R00602,R02596,R03919,R04007,R07443	RC00034	ko00000,ko00001,ko01000
Ccam10g00681		AT1G05260.1		2e-121	218851.Aquca_047_00045.1	2e-113	415.6	Streptophyta
Ccam10g00682		AT1G05260.1		5e-133	218851.Aquca_047_00045.1	1.7e-117	429.1	Streptophyta													Viridiplantae	28JEP@1,2QRTP@2759,37JN5@33090,3G7RM@35493	NA|NA|NA	Q	Belongs to the peroxidase family. Classical plant (class III) peroxidase subfamily
Ccam10g00683																					Viridiplantae	2C0PQ@1,2QPI1@2759,37Q4R@33090,3GCCW@35493,4JREX@91835	NA|NA|NA	Q	Belongs to the peroxidase family. Classical plant (class III) peroxidase subfamily
Ccam10g00684																					Viridiplantae	37IRE@33090,3GD31@35493,44HS0@71274,COG0515@1,KOG1187@2759	NA|NA|NA	T	Belongs to the protein kinase superfamily
Ccam10g00686		AT1G05260.1		2e-149	29760.VIT_12s0059g02420.t01	1e-131	476.5	Streptophyta		GO:0001101,GO:0003674,GO:0003824,GO:0004601,GO:0005575,GO:0005618,GO:0005622,GO:0005623,GO:0005737,GO:0005783,GO:0005911,GO:0006950,GO:0006970,GO:0006972,GO:0008150,GO:0008152,GO:0009266,GO:0009269,GO:0009409,GO:0009414,GO:0009415,GO:0009505,GO:0009506,GO:0009628,GO:0009636,GO:0009651,GO:0009664,GO:0009987,GO:0010035,GO:0012505,GO:0016043,GO:0016209,GO:0016491,GO:0016684,GO:0030054,GO:0030312,GO:…	1.11.1.7	ko:K00430	ko00940,ko01100,ko01110,map00940,map01100,map01110		R00602,R02596,R03919,R04007,R07443	RC00034	ko00000,ko00001,ko01000				Viridiplantae	28MUD@1,2QUH3@2759,37M76@33090,3G7DK@35493,4JMQ4@91835	NA|NA|NA	S	synthase
Ccam10g00687		AT5G42180.1		5e-48	4006.Lus10018375	4e-51	207.6	fabids			1.11.1.7	ko:K00430	ko00940,ko01100,ko01110,map00940,map01100,map01110		R00602,R02596,R03919,R04007,R07443	RC00034	ko00000,ko00001,ko01000
Ccam10g00827		AT5G54590.2		2e-21	4155.Migut.M01822.1.p	1.4e-16	92.8	asterids			2.7.11.1	ko:K04733	ko04010,ko04064,ko04620,ko04621,ko04624,ko04722,ko05133,ko05140,ko05142,ko05145,ko05152,ko05162,ko05164,map04010,map04064,map04620,map04621,map04624,map04722,map05133,map05140,map05142,map05145,map05152,map05162,map05164	M00686			ko00000,ko00001,ko00002,ko01000,ko01001				Viridiplantae	28PWY@1,2QWJJ@2759,37VSF@33090,3GJJD@35493,3IHGE@38820,3KZCI@4447	NA|NA|NA	S	Domain of unknown function (DUF4216)
Ccam10g00828		AT3G25810.1		3e-63	3694.POPTR_0019s01460.1	5.9e-61	241.5	fabids													Viridiplantae	2CNFG@1,2QVWW@2759,37SHG@33090,3GEXM@35493	NA|NA|NA	S	Transposase family tnp2
Ccam10g00829
Ccam10g00830		AT5G52110.1		0.18	4533.OB03G10670.1	6.7e-41	174.9	Poales
Ccam10g00831				NA	2711.XP_006468152.1	3.2e-73	281.6	Streptophyta													Viridiplantae	37M9B@33090,3G7YP@35493,4JEG5@91835,COG0024@1,KOG2776@2759	NA|NA|NA	J	Proliferation-associated protein
Ccam10g00832
Ccam10g00833
Ccam10g00834		AT3G51800.2		1e-42	981085.XP_010092793.1	4.7e-41	174.1	fabids
Ccam10g00835
Ccam10g00836																					Viridiplantae	28K6D@1,2QSKZ@2759,37IAQ@33090,3G9IM@35493,4JSGD@91835	NA|NA|NA
Ccam10g00837
Ccam10g00842																					Viridiplantae	28MUD@1,2QUH3@2759,37M76@33090,3G7DK@35493	NA|NA|NA	S	synthase
Ccam10g00843		AT4G32295.1		1e-29	102107.XP_008219505.1	1.9e-25	122.1	fabids
Ccam10g00844																					Viridiplantae	37PJU@33090,3GFJ6@35493,3M2K5@4447,KOG0520@1,KOG0520@2759	NA|NA|NA	S	Calmodulin-binding transcription activator
Ccam10g00845		AT4G16730.1		8e-32	4432.XP_010267843.1	2.1e-44	186.4	Streptophyta			4.2.3.27,4.2.3.46	ko:K12742,ko:K14173	ko00900,ko00909,ko01110,map00900,map00909,map01110		R08199,R08696	RC00637,RC02338	ko00000,ko00001,ko01000				Viridiplantae	37MD2@33090,3GEK1@35493,KOG2811@1,KOG2811@2759	NA|NA|NA	S	tRNA m(4)X modification enzyme TRM13 homolog
Ccam10g02047																					Viridiplantae	37M2C@33090,3G9C2@35493,COG1028@1,KOG0725@2759	NA|NA|NA	Q	short-chain dehydrogenase reductase
Ccam11g00057		AT4G01880.1		0	4432.XP_010276530.1	1.6e-173	615.9	Streptophyta		GO:0001510,GO:0003674,GO:0003824,GO:0005575,GO:0005622,GO:0005623,GO:0005634,GO:0005737,GO:0006139,GO:0006396,GO:0006399,GO:0006400,GO:0006725,GO:0006807,GO:0006950,GO:0006970,GO:0008033,GO:0008150,GO:0008152,GO:0008168,GO:0008173,GO:0008175,GO:0009451,GO:0009628,GO:0009651,GO:0009987,GO:0010467,GO:0016070,GO:0016740,GO:0016741,GO:0030488,GO:0032259,GO:0034470,GO:0034641,GO:0034660,GO:0043170,GO:…	2.1.1.225	ko:K15446					ko00000,ko01000,ko03016				Viridiplantae	37RUD@33090,3GBW8@35493,KOG4197@1,KOG4197@2759	NA|NA|NA	S	Pentatricopeptide repeat-containing protein
Ccam11g00058		AT2G47140.1		2e-106	29760.VIT_07s0005g02180.t01	4.5e-106	391	Streptophyta													Viridiplantae	2QQW7@2759,37HGV@33090,3GEHX@35493,COG2070@1	NA|NA|NA	S	Nitronate monooxygenase
Ccam11g00059		AT4G39952.1		0	4432.XP_010269295.1	2.8e-247	861.7	Streptophyta		GO:0003674,GO:0003676,GO:0003723,GO:0003824,GO:0004518,GO:0004519,GO:0005488,GO:0005575,GO:0005622,GO:0005623,GO:0005737,GO:0006139,GO:0006396,GO:0006725,GO:0006807,GO:0008150,GO:0008152,GO:0009451,GO:0009507,GO:0009536,GO:0009987,GO:0010467,GO:0016070,GO:0016787,GO:0016788,GO:0031425,GO:0034641,GO:0043170,GO:0043226,GO:0043227,GO:0043229,GO:0043231,GO:0043412,GO:0044237,GO:0044238,GO:0044424,GO:…											Viridiplantae	37RUD@33090,3GBW8@35493,KOG4197@1,KOG4197@2759	NA|NA|NA	S	Pentatricopeptide repeat-containing protein
Ccam11g00060		AT5G64250.2		1e-117	4432.XP_010276523.1	2.3e-161	575.1	Streptophyta													Viridiplantae	37RUD@33090,3GBW8@35493,KOG4197@1,KOG4197@2759	NA|NA|NA	S	Pentatricopeptide repeat-containing protein
Ccam11g00061		AT4G39952.1		4e-25	4432.XP_010269295.1	6.6e-29	134	Streptophyta		GO:0003674,GO:0003676,GO:0003723,GO:0003824,GO:0004518,GO:0004519,GO:0005488,GO:0005575,GO:0005622,GO:0005623,GO:0005737,GO:0006139,GO:0006396,GO:0006725,GO:0006807,GO:0008150,GO:0008152,GO:0009451,GO:0009507,GO:0009536,GO:0009987,GO:0010467,GO:0016070,GO:0016787,GO:0016788,GO:0031425,GO:0034641,GO:0043170,GO:0043226,GO:0043227,GO:0043229,GO:0043231,GO:0043412,GO:0044237,GO:0044238,GO:0044424,GO:…											Viridiplantae	2QQW7@2759,37HGV@33090,3GEHX@35493,COG2070@1	NA|NA|NA	S	Nitronate monooxygenase
Ccam11g00062		AT4G39952.1		0	218851.Aquca_010_00185.1	1.7e-212	745.7	Streptophyta		GO:0003674,GO:0003676,GO:0003723,GO:0003824,GO:0004518,GO:0004519,GO:0005488,GO:0005575,GO:0005622,GO:0005623,GO:0005737,GO:0006139,GO:0006396,GO:0006725,GO:0006807,GO:0008150,GO:0008152,GO:0009451,GO:0009507,GO:0009536,GO:0009987,GO:0010467,GO:0016070,GO:0016787,GO:0016788,GO:0031425,GO:0034641,GO:0043170,GO:0043226,GO:0043227,GO:0043229,GO:0043231,GO:0043412,GO:0044237,GO:0044238,GO:0044424,GO:…											Viridiplantae	37HNX@33090,3G8NE@35493,KOG2287@1,KOG2287@2759	NA|NA|NA	G	Beta-13-galactosyltransferase
Ccam11g00063		AT5G64250.2		1e-118	4432.XP_010276523.1	8e-163	580.1	Streptophyta													Viridiplantae	2QQW7@2759,37HGV@33090,3GEHX@35493,COG2070@1	NA|NA|NA	S	Nitronate monooxygenase
Ccam11g00064		AT3G06440.1		4e-72	4432.XP_010276521.1	2.9e-77	294.7	Streptophyta		GO:0000003,GO:0003006,GO:0003674,GO:0003824,GO:0005575,GO:0005622,GO:0005623,GO:0005737,GO:0005794,GO:0006029,GO:0006464,GO:0006486,GO:0006493,GO:0006807,GO:0007275,GO:0008150,GO:0008152,GO:0008378,GO:0009058,GO:0009059,GO:0009100,GO:0009101,GO:0009653,GO:0009791,GO:0009888,GO:0009987,GO:0010015,GO:0010053,GO:0010054,GO:0010154,GO:0010191,GO:0010192,GO:0010214,GO:0010384,GO:0010404,GO:0010405,GO:…		ko:K20843					ko00000,ko01000,ko01003		GT31
Ccam11g00065		AT5G64250.2		2e-119	4432.XP_010276523.1	2.1e-162	578.6	Streptophyta													Viridiplantae	37HNX@33090,3G8NE@35493,KOG2287@1,KOG2287@2759	NA|NA|NA	G	Beta-13-galactosyltransferase
Ccam11g00066																					Viridiplantae	2QQW7@2759,37HGV@33090,3GEHX@35493,COG2070@1	NA|NA|NA	S	Nitronate monooxygenase
Ccam11g00067		AT3G06440.1		3e-64	4432.XP_010276521.1	2.4e-68	265	Streptophyta		GO:0000003,GO:0003006,GO:0003674,GO:0003824,GO:0005575,GO:0005622,GO:0005623,GO:0005737,GO:0005794,GO:0006029,GO:0006464,GO:0006486,GO:0006493,GO:0006807,GO:0007275,GO:0008150,GO:0008152,GO:0008378,GO:0009058,GO:0009059,GO:0009100,GO:0009101,GO:0009653,GO:0009791,GO:0009888,GO:0009987,GO:0010015,GO:0010053,GO:0010054,GO:0010154,GO:0010191,GO:0010192,GO:0010214,GO:0010384,GO:0010404,GO:0010405,GO:…		ko:K20843					ko00000,ko01000,ko01003		GT31
Ccam11g00068		AT5G64250.2		9e-119	4432.XP_010276523.1	2.7e-162	578.2	Streptophyta													Viridiplantae	37HNX@33090,3G8NE@35493,KOG2287@1,KOG2287@2759	NA|NA|NA	G	Beta-13-galactosyltransferase
Ccam11g00069																					Viridiplantae	2QQW7@2759,37HGV@33090,3GEHX@35493,COG2070@1	NA|NA|NA	S	Nitronate monooxygenase
Ccam11g00070		AT3G06440.1		3e-64	4432.XP_010276521.1	2.4e-68	265	Streptophyta		GO:0000003,GO:0003006,GO:0003674,GO:0003824,GO:0005575,GO:0005622,GO:0005623,GO:0005737,GO:0005794,GO:0006029,GO:0006464,GO:0006486,GO:0006493,GO:0006807,GO:0007275,GO:0008150,GO:0008152,GO:0008378,GO:0009058,GO:0009059,GO:0009100,GO:0009101,GO:0009653,GO:0009791,GO:0009888,GO:0009987,GO:0010015,GO:0010053,GO:0010054,GO:0010154,GO:0010191,GO:0010192,GO:0010214,GO:0010384,GO:0010404,GO:0010405,GO:…		ko:K20843					ko00000,ko01000,ko01003		GT31		Viridiplantae	37RUD@33090,3GBW8@35493,KOG4197@1,KOG4197@2759	NA|NA|NA	S	Pentatricopeptide repeat-containing protein
Ccam11g00071		AT5G64250.2		7e-118	4432.XP_010276523.1	1.7e-162	578.9	Streptophyta
Ccam11g00072		AT4G39952.1		0	218851.Aquca_010_00185.1	9.3e-254	883.2	Streptophyta		GO:0003674,GO:0003676,GO:0003723,GO:0003824,GO:0004518,GO:0004519,GO:0005488,GO:0005575,GO:0005622,GO:0005623,GO:0005737,GO:0006139,GO:0006396,GO:0006725,GO:0006807,GO:0008150,GO:0008152,GO:0009451,GO:0009507,GO:0009536,GO:0009987,GO:0010467,GO:0016070,GO:0016787,GO:0016788,GO:0031425,GO:0034641,GO:0043170,GO:0043226,GO:0043227,GO:0043229,GO:0043231,GO:0043412,GO:0044237,GO:0044238,GO:0044424,GO:…											Viridiplantae	2QQW7@2759,37HGV@33090,3GEHX@35493,COG2070@1	NA|NA|NA	S	Nitronate monooxygenase
Ccam11g00073																					Viridiplantae	37HNX@33090,3G8NE@35493,KOG2287@1,KOG2287@2759	NA|NA|NA	G	Beta-13-galactosyltransferase
Ccam11g00074		AT5G64250.2		1e-111	4432.XP_010276523.1	4.2e-152	544.3	Streptophyta													Viridiplantae	2E09R@1,2S7QS@2759,37WMZ@33090,3GJZW@35493,4JQRK@91835	NA|NA|NA	S	Plant self-incompatibility protein S1
Ccam11g00075		AT3G06440.1		0	4432.XP_010276521.1	3.4e-264	917.5	Streptophyta		GO:0000003,GO:0003006,GO:0003674,GO:0003824,GO:0005575,GO:0005622,GO:0005623,GO:0005737,GO:0005794,GO:0006029,GO:0006464,GO:0006486,GO:0006493,GO:0006807,GO:0007275,GO:0008150,GO:0008152,GO:0008378,GO:0009058,GO:0009059,GO:0009100,GO:0009101,GO:0009653,GO:0009791,GO:0009888,GO:0009987,GO:0010015,GO:0010053,GO:0010054,GO:0010154,GO:0010191,GO:0010192,GO:0010214,GO:0010384,GO:0010404,GO:0010405,GO:…		ko:K20843					ko00000,ko01000,ko01003		GT31		Viridiplantae	383PN@33090,3H051@35493,3M3M4@4447,COG2801@1,KOG0017@2759	NA|NA|NA	L	transposition, RNA-mediated
Ccam11g00744		AT4G16195.1		1e-15	3983.cassava4.1_024676m	3.7e-44	184.9	fabids													Viridiplantae	37MCS@33090,3G7QV@35493,KOG3152@1,KOG3152@2759	NA|NA|NA	A	Pre-rRNA-processing protein
Ccam11g00745		AT2G24120.1		0.17	42345.XP_008776509.1	5.1e-93	347.4	Liliopsida
Ccam11g00761		AT3G56510.1		6e-102	71139.XP_010029078.1	2.1e-87	328.9	Streptophyta		GO:0000028,GO:0000447,GO:0000460,GO:0000462,GO:0000466,GO:0000469,GO:0000472,GO:0000478,GO:0000479,GO:0000480,GO:0000966,GO:0000967,GO:0003674,GO:0003676,GO:0003723,GO:0005488,GO:0006139,GO:0006364,GO:0006396,GO:0006725,GO:0006807,GO:0006996,GO:0008150,GO:0008152,GO:0009987,GO:0010467,GO:0016043,GO:0016070,GO:0016072,GO:0022607,GO:0022613,GO:0022618,GO:0030490,GO:0034462,GO:0034470,GO:0034471,GO:…		ko:K14785					ko00000,ko03009				Viridiplantae	37STW@33090,3GD23@35493,KOG4498@1,KOG4498@2759	NA|NA|NA	S	AhpC/TSA antioxidant enzyme
Ccam11g00762																					Viridiplantae	2CCVI@1,2QT8I@2759,37KM8@33090,3GF4Y@35493	NA|NA|NA	K	transcription factor
Ccam11g00763		AT2G37240.1		6e-09	218851.Aquca_002_00969.1	3.2e-167	594.7	Streptophyta
Ccam11g00765
Ccam11g00766
Ccam11g00767
Ccam11g00768
Ccam11g00769
Ccam11g00770
Ccam11g00771																					Viridiplantae	37KXZ@33090,3G77Y@35493,KOG1525@1,KOG1525@2759	NA|NA|NA	D	Sister chromatid cohesion protein PDS5 homolog
Ccam11g00787		AT5G47690.3		0	4432.XP_010252783.1	0	1880.5	Streptophyta													Viridiplantae	2QVK0@2759,37P5A@33090,3GEQD@35493,4JD51@91835,COG4677@1	NA|NA|NA	G	Pectinesterase
Ccam11g00791		AT3G29090.1		0	3694.POPTR_0004s13310.1	7.3e-159	566.6	fabids
Ccam11g00792																					Viridiplantae	2EY1B@1,2SZKS@2759,382TD@33090,3GRRY@35493	NA|NA|NA
Ccam11g00793		AT1G17560.1		0.13	72658.Bostr.12863s0001.1.p	3.9e-09	68.2	Streptophyta													Viridiplantae	2E43Y@1,2SB2A@2759,37X2E@33090,3GKUQ@35493	NA|NA|NA
Ccam11g00794				NA	29730.Gorai.001G166600.1	7.6e-80	303.5	Streptophyta													Viridiplantae	2D0J1@1,2SEDM@2759,37XX0@33090,3GMNP@35493	NA|NA|NA
Ccam11g00795		AT1G25360.1		0.92	3880.AES58515	8.7e-13	79.7	Streptophyta
Ccam11g00796																					Viridiplantae	37SCF@33090,3GAWJ@35493,COG2801@1,KOG0017@2759	NA|NA|NA	O	transposition, RNA-mediated
Ccam11g00797		AT1G21280.1		3e-23	2711.XP_006483445.1	5.5e-35	154.5	Streptophyta
Ccam11g00798																					Viridiplantae	2E0M5@1,2S818@2759,37X5I@33090,3GM26@35493	NA|NA|NA
Ccam11g00799		AT4G11090.1		0.014	218851.Aquca_044_00097.1	1.1e-26	125.6	Streptophyta													Viridiplantae	2E0M5@1,2S818@2759,37X5I@33090,3GM26@35493	NA|NA|NA
Ccam11g00800				NA	3880.AES58561	1.1e-19	103.2	Streptophyta													Viridiplantae	2ET5J@1,2SVJE@2759,382KN@33090,3GRBW@35493	NA|NA|NA
Ccam11g00801		ATMG00220.1		1e-06	29730.Gorai.001G167200.1	2e-12	80.1	Streptophyta													Viridiplantae	37RRH@33090,3G8MV@35493,COG2801@1,KOG0017@2759	NA|NA|NA	L	DNA RNA polymerases superfamily protein
Ccam11g00802		AT3G13235.1		0.058	2711.XP_006493831.1	7.4e-58	231.1	Streptophyta													Viridiplantae	29IBG@1,2RRIT@2759,385CA@33090,3GQVJ@35493	NA|NA|NA	S	gag-polyprotein putative aspartyl protease
Ccam11g00803				NA	3712.Bo00984s040.1	2.7e-08	65.9	Streptophyta
Ccam11g00804
Ccam11g00805
Ccam11g00806
Ccam11g00807
Ccam11g00808
Ccam11g00809
Ccam11g00810
Ccam11g00811
Ccam11g00812
Ccam11g00813
Ccam11g00814																					Viridiplantae	37TRV@33090,3GUZI@35493,3M6ZI@4447,COG2801@1,KOG0017@2759	NA|NA|NA	L	transposition, RNA-mediated
Ccam11g00815				NA	4533.OB12G18400.1	1.7e-12	79.7	Liliopsida													Eukaryota	2EWP9@1,2SYFZ@2759	NA|NA|NA
Ccam11g00816				NA	29730.Gorai.013G212800.1	5.6e-36	158.7	Eukaryota
Ccam11g00817
Ccam11g00818																					Viridiplantae	37RKH@33090,3GGZK@35493,COG2801@1,KOG0017@2759	NA|NA|NA	L	strictosidine synthase activity
Ccam11g00819		ATMG00860.1		7e-07	161934.XP_010678922.1	1.2e-17	96.3	Streptophyta
Ccam11g00820																					Viridiplantae	37Q53@33090,3GHAQ@35493,KOG1075@1,KOG1075@2759	NA|NA|NA	KL	ribonuclease H protein At1g65750
Ccam11g00821		AT1G40390.1		0.005	161934.XP_010673150.1	2.4e-10	72	Streptophyta													Eukaryota	KOG1075@1,KOG1075@2759	NA|NA|NA	E	Ribonuclease H protein
Ccam11g00822		AT1G40390.1		0.006	4081.Solyc06g033970.1.1	1.3e-10	72.8	Eukaryota
Ccam11g00823
Ccam11g00824
Ccam11g00825																					Eukaryota	COG5146@1,KOG4584@2759	NA|NA|NA	H	pantothenate kinase activity
Ccam11g00826				NA	3827.XP_004497967.1	9e-10	69.3	Eukaryota			2.7.1.33	ko:K09680	ko00770,ko01100,map00770,map01100	M00120	R02971,R03018,R04391	RC00002,RC00017	ko00000,ko00001,ko00002,ko01000
Ccam11g00827
Ccam11g00828
Ccam11g00829																					Viridiplantae	2E0M5@1,2S818@2759,37X5I@33090,3GM26@35493	NA|NA|NA
Ccam11g00830		AT4G11090.1		0.084	3880.AES58561	3.7e-38	164.9	Streptophyta
Ccam11g00831																					Viridiplantae	2ET5J@1,2SVJE@2759,382KN@33090,3GRBW@35493	NA|NA|NA
Ccam11g00832				NA	29730.Gorai.001G167200.1	8.4e-14	83.6	Streptophyta													Viridiplantae	37RRH@33090,3G8MV@35493,4JM10@91835,COG2801@1,KOG0017@2759	NA|NA|NA	H	transposition, RNA-mediated
Ccam11g00833		AT4G30120.1		0.28	3694.POPTR_0014s01050.1	1.1e-42	181	fabids													Viridiplantae	2CXQU@1,2S4M6@2759,37WA9@33090,3GKQA@35493	NA|NA|NA
Ccam11g00834		AT5G17260.1		0.5	4081.Solyc00g022100.1.1	1.4e-76	292.4	Streptophyta	rpl10												Viridiplantae	37R6P@33090,3G8BW@35493,4JN0G@91835,COG1948@1,COG2801@1,KOG0017@2759,KOG2379@2759	NA|NA|NA	L	resolution of meiotic recombination intermediates
Ccam11g00835				NA	3750.XP_008375644.1	7.5e-08	63.5	fabids													Eukaryota	2EWP9@1,2SYFZ@2759	NA|NA|NA
Ccam11g00836				NA	29730.Gorai.013G212800.1	1.9e-35	156.8	Eukaryota
Ccam11g00837
Ccam11g00838
Ccam11g00839
Ccam11g00840																					Viridiplantae	2CYCC@1,2S3JA@2759,37W9K@33090,3GKAK@35493	NA|NA|NA
Ccam11g00841		AT2G07674.1		4e-49	4081.Solyc11g056330.1.1	1.4e-43	182.6	Streptophyta
Ccam11g00842																					Viridiplantae	37SCF@33090,3GAWJ@35493,COG2801@1,KOG0017@2759	NA|NA|NA	O	transposition, RNA-mediated
Ccam11g00843		AT1G21280.1		3e-15	2711.XP_006483445.1	6.1e-20	103.6	Streptophyta													Viridiplantae	2E43Y@1,2SB2A@2759,37X2E@33090,3GKUQ@35493	NA|NA|NA
Ccam11g00844				NA	29730.Gorai.001G166600.1	9.5e-43	181	Streptophyta
Ccam11g00846
Ccam11g00847																					Viridiplantae	37R6P@33090,3G8BW@35493,4JN0G@91835,COG2801@1,KOG0017@2759	NA|NA|NA	L	Uncharacterized protein K02A2.6-like
Ccam11g00848				NA	57918.XP_004301673.1	2.6e-08	65.5	fabids													Eukaryota	2EWP9@1,2SYFZ@2759	NA|NA|NA
Ccam11g00849		AT1G14660.1		0.12	29730.Gorai.013G212800.1	6.9e-09	66.6	Eukaryota													Viridiplantae	38871@33090,3GZ2H@35493,44TNI@71274,COG2801@1,KOG0017@2759	NA|NA|NA	L	transposition, RNA-mediated
Ccam11g00850		AT4G16890.1		0.8	4096.XP_009762358.1	1.5e-08	65.9	asterids
Ccam11g00851
Ccam11g00852
Ccam11g00853
Ccam11g00854
Ccam11g00855
Ccam11g00856
Ccam11g00857
Ccam11g00858
Ccam11g00859																					Viridiplantae	37SCF@33090,3GAWJ@35493,COG2801@1,KOG0017@2759	NA|NA|NA	O	transposition, RNA-mediated
Ccam11g00860		AT1G21280.1		7e-24	2711.XP_006483445.1	5.3e-37	161	Streptophyta
Ccam11g00861
Ccam11g00862
Ccam11g00863																					Viridiplantae	2E43Y@1,2SB2A@2759,37X2E@33090,3GKUQ@35493	NA|NA|NA
Ccam11g00864				NA	29730.Gorai.001G166600.1	3e-78	298.5	Streptophyta
Ccam11g00865
Ccam11g00866
Ccam11g00867
Ccam11g00868
Ccam11g00869																					Eukaryota	KOG1075@1,KOG1075@2759	NA|NA|NA	E	Ribonuclease H protein
Ccam11g00870		AT1G40390.1		0.005	4096.XP_009793992.1	1.7e-10	72.4	Eukaryota													Viridiplantae	37Q53@33090,3GHAQ@35493,KOG1075@1,KOG1075@2759	NA|NA|NA	KL	ribonuclease H protein At1g65750
Ccam11g00871		AT1G40390.1		0.005	161934.XP_010673150.1	2.4e-10	72	Streptophyta
Ccam11g00872
Ccam11g00873
Ccam11g00874
Ccam11g00875
Ccam11g00876																					Viridiplantae	2CXQU@1,2S4M6@2759,37WA9@33090,3GKQA@35493	NA|NA|NA
Ccam11g00877		AT5G17260.1		0.5	4081.Solyc00g022100.1.1	1.4e-76	292.4	Streptophyta	rpl10
Ccam11g00878																					Viridiplantae	37XFT@33090,3GNEX@35493,3IUQS@38820,3MB5I@4447,COG2801@1,KOG0017@2759	NA|NA|NA	L	transposition, RNA-mediated
Ccam11g00879				NA	4558.Sb03g023051.1	7.9e-08	64.3	Poales
Ccam11g00880
Ccam11g00881
Ccam11g00882
Ccam11g00883
Ccam11g00884
Ccam11g00885
Ccam11g00886
Ccam11g00887
Ccam11g00888																					Viridiplantae	37RRH@33090,3G8MV@35493,4JM10@91835,COG2801@1,KOG0017@2759	NA|NA|NA	H	transposition, RNA-mediated
Ccam11g00889		AT3G42723.1		0.11	3694.POPTR_0014s01050.1	3.9e-40	171.4	fabids													Viridiplantae	2ET5J@1,2SVJE@2759,382KN@33090,3GRBW@35493	NA|NA|NA
Ccam11g00890				NA	29730.Gorai.001G167200.1	1.1e-13	83.2	Streptophyta
Ccam11g00891																					Viridiplantae	2E0M5@1,2S818@2759,37X5I@33090,3GM26@35493	NA|NA|NA
Ccam11g00892				NA	3880.AES58561	3.2e-19	101.3	Streptophyta													Viridiplantae	2E0M5@1,2S818@2759,37X5I@33090,3GM26@35493	NA|NA|NA
Ccam11g00893		AT4G11090.1		0.014	218851.Aquca_044_00097.1	3.8e-27	127.1	Streptophyta													Viridiplantae	37SCF@33090,3GAWJ@35493,COG2801@1,KOG0017@2759	NA|NA|NA	O	transposition, RNA-mediated
Ccam11g00894		AT1G21280.1		4e-07	2711.XP_006483445.1	1.5e-17	95.5	Streptophyta													Viridiplantae	37HHT@33090,3GGQH@35493,COG2801@1,COG5347@1,KOG0017@2759,KOG0703@2759,KOG1030@1,KOG1030@2759	NA|NA|NA	T	ADP-ribosylation factor GTPase-activating protein
Ccam11g00895		AT1G21280.1		3e-08	4432.XP_010246975.1	8.4e-09	66.2	Streptophyta													Eukaryota	COG1008@1,KOG4845@2759	NA|NA|NA	C	NADH dehydrogenase (quinone) activity
Ccam11g00896		ATMG00580.1		9e-25	29760.VIT_00s0629g00010.t01	4.4e-23	114.8	Eukaryota													Viridiplantae	37TUR@33090,3GI7Y@35493,COG1008@1,KOG4845@2759	NA|NA|NA	C	Proton-conducting membrane transporter
Ccam11g00897		ATMG00580.1		7e-71	29760.VIT_00s0854g00040.t01	9.7e-65	252.7	Streptophyta
Ccam11g00898
Ccam11g00899
Ccam11g00900
Ccam11g00901																					Eukaryota	KOG1075@1,KOG1075@2759	NA|NA|NA	E	Ribonuclease H protein
Ccam11g00902		AT1G40390.1		0.006	4081.Solyc06g033970.1.1	1.3e-10	72.8	Eukaryota													Viridiplantae	37Q53@33090,3GHAQ@35493,KOG1075@1,KOG1075@2759	NA|NA|NA	KL	ribonuclease H protein At1g65750
Ccam11g00903		AT1G40390.1		0.004	161934.XP_010673150.1	2.4e-10	72	Streptophyta													Viridiplantae	37RKH@33090,3GGZK@35493,COG2801@1,KOG0017@2759	NA|NA|NA	L	strictosidine synthase activity
Ccam11g00904		ATMG00860.1		8e-07	161934.XP_010678922.1	1.6e-17	95.9	Streptophyta
Ccam11g00905
Ccam11g00906
Ccam11g00907																					Eukaryota	COG2801@1,COG5043@1,KOG0017@2759,KOG1809@2759	NA|NA|NA	U	regulation of parkin-mediated stimulation of mitophagy in response to mitochondrial depolarization
Ccam11g00908		AT4G23160.1		9e-81	102107.XP_008229173.1	9e-132	476.9	Eukaryota
Ccam11g00909																					Eukaryota	2EWP9@1,2SYFZ@2759	NA|NA|NA
Ccam11g00910				NA	29730.Gorai.013G212800.1	3.5e-38	166	Eukaryota													Viridiplantae	38871@33090,3GZ2H@35493,44TNI@71274,COG2801@1,KOG0017@2759	NA|NA|NA	L	transposition, RNA-mediated
Ccam11g00911		AT4G16890.1		0.8	4096.XP_009762358.1	1.9e-08	65.5	asterids
Ccam11g00912
Ccam11g00913
Ccam11g00914
Ccam11g00915
Ccam11g00916																					Viridiplantae	2CYCC@1,2S3JA@2759,37W9K@33090,3GKAK@35493	NA|NA|NA
Ccam11g00917		AT2G07674.1		5e-51	4113.PGSC0003DMT400027412	3.4e-44	184.9	Streptophyta
Ccam11g00918
Ccam11g00919
Ccam11g00920
Ccam11g00921
Ccam11g00922																					Viridiplantae	37RRH@33090,COG2801@1,KOG0017@2759,KOG1075@1,KOG1075@2759	NA|NA|NA	I	DNA RNA polymerases superfamily protein
Ccam11g00923		AT3G29750.1		0.24	42345.XP_008812486.1	8.3e-34	151	Viridiplantae
Ccam11g00924
Ccam11g00925
Ccam11g00926
Ccam11g01045
Ccam11g01046																					Viridiplantae	28PWY@1,2QWJJ@2759,37VSF@33090,3GJJD@35493,3IHGE@38820,3KZCI@4447	NA|NA|NA	S	Domain of unknown function (DUF4216)
Ccam11g01047		AT3G63460.1		4e-28	4533.OB03G10670.1	2e-42	181.4	Poales													Viridiplantae	2CGU5@1,2QPVA@2759,37RFR@33090,3GBIJ@35493	NA|NA|NA	K	transcription factor
Ccam11g01048		AT3G06120.1		2e-31	2711.XP_006489302.1	2e-32	146	Streptophyta	MUTE	GO:0003674,GO:0003700,GO:0005575,GO:0005622,GO:0005623,GO:0005634,GO:0006355,GO:0007275,GO:0008150,GO:0008544,GO:0009791,GO:0009888,GO:0009889,GO:0009913,GO:0009987,GO:0010374,GO:0010468,GO:0010556,GO:0019219,GO:0019222,GO:0030154,GO:0030855,GO:0031323,GO:0031326,GO:0032501,GO:0032502,GO:0043226,GO:0043227,GO:0043229,GO:0043231,GO:0044424,GO:0044464,GO:0048856,GO:0048869,GO:0050789,GO:0050794,GO:…											Viridiplantae	28Q4K@1,2QWTE@2759,37PNX@33090,3G8QK@35493,4JGYK@91835	NA|NA|NA	S	Plant family of unknown function (DUF810)
Ccam11g01049		AT2G33420.1		1e-46	981085.XP_010091886.1	1.1e-38	166	fabids													Viridiplantae	2DXH4@1,2S6SE@2759,37ZXZ@33090,3GHUK@35493	NA|NA|NA	S	source UniProtKB
Ccam11g01050				NA	218851.Aquca_035_00122.1	7.9e-09	67.8	Streptophyta													Viridiplantae	2E08Q@1,2S7PW@2759,37X40@33090,3GM2T@35493,4JV91@91835	NA|NA|NA	S	Domain of unknown function (DUF4216)
Ccam11g01051		AT5G40090.1		0.34	3760.EMJ20710	3.8e-52	211.8	fabids
Ccam11g01052																					Viridiplantae	37PJW@33090,3GB01@35493,KOG2622@1,KOG2622@2759	NA|NA|NA	V	Vacuolar fusion protein CCZ1 homolog
Ccam11g02170		AT1G80910.1		0	4432.XP_010278427.1	1.4e-189	669.1	Streptophyta		GO:0005575,GO:0006810,GO:0008150,GO:0016192,GO:0031982,GO:0043226,GO:0043227,GO:0051179,GO:0051234											Viridiplantae	37I86@33090,3G92B@35493,4JF0S@91835,KOG0498@1,KOG0498@2759	NA|NA|NA	PT	Potassium channel
Ccam11g02171		AT3G02850.1		0	3694.POPTR_0017s02430.1	0	1152.5	fabids													Viridiplantae	37I86@33090,3G92B@35493,4JF0S@91835,KOG0498@1,KOG0498@2759	NA|NA|NA	PT	Potassium channel
Ccam11g02172		AT3G02850.1		0	3694.POPTR_0017s02430.1	0	1158.3	fabids													Viridiplantae	37PJW@33090,3GB01@35493,KOG2622@1,KOG2622@2759	NA|NA|NA	V	Vacuolar fusion protein CCZ1 homolog
Ccam11g02173		AT1G80910.1		3e-58	4432.XP_010278427.1	1.1e-54	219.2	Streptophyta		GO:0005575,GO:0006810,GO:0008150,GO:0016192,GO:0031982,GO:0043226,GO:0043227,GO:0051179,GO:0051234											Viridiplantae	37I86@33090,3G92B@35493,KOG0498@1,KOG0498@2759	NA|NA|NA	PT	Potassium channel
Ccam11g02174		AT3G02850.1		0	85681.XP_006421090.1	4.8e-144	517.7	Streptophyta													Viridiplantae	37I86@33090,3G92B@35493,4JF0S@91835,KOG0498@1,KOG0498@2759	NA|NA|NA	PT	Potassium channel
Ccam11g02175		AT3G02850.1		1e-159	3694.POPTR_0017s02430.1	5.2e-137	494.2	fabids													Viridiplantae	37PJW@33090,3GB01@35493,KOG2622@1,KOG2622@2759	NA|NA|NA	V	Vacuolar fusion protein CCZ1 homolog
Ccam11g02176		AT1G80910.1		5e-57	4432.XP_010278427.1	2.2e-54	218.4	Streptophyta		GO:0005575,GO:0006810,GO:0008150,GO:0016192,GO:0031982,GO:0043226,GO:0043227,GO:0051179,GO:0051234											Viridiplantae	37I86@33090,3G92B@35493,4JF0S@91835,KOG0498@1,KOG0498@2759	NA|NA|NA	PT	Potassium channel
Ccam11g02177		AT3G02850.1		0	3694.POPTR_0017s02430.1	0	1152.9	fabids													Viridiplantae	37I86@33090,3G92B@35493,KOG0498@1,KOG0498@2759	NA|NA|NA	PT	Potassium channel
Ccam11g02178		AT3G02850.1		0	4432.XP_010271227.1	2.9e-249	868.2	Streptophyta													Viridiplantae	2D2TM@1,2S4Z0@2759,37VXQ@33090,3GKBU@35493,44KNG@71274	NA|NA|NA	S	Cleavage site for pathogenic type III effector avirulence factor Avr
Ccam11g02256		AT3G25070.1		5e-23	4098.XP_009626951.1	6.9e-23	114.8	asterids				ko:K13456	ko04626,map04626				ko00000,ko00001				Viridiplantae	28JN2@1,2QS17@2759,37NAC@33090,3G71Z@35493	NA|NA|NA	S	Protein of unknown function (DUF3537)
Ccam11g02257		AT3G20300.1		0	29760.VIT_19s0090g01120.t01	1.5e-152	546.2	Streptophyta													Viridiplantae	37RBR@33090,3GA38@35493,KOG1087@1,KOG1087@2759	NA|NA|NA	U	VHS domain-containing protein GAT domain-containing protein
Ccam11g02258		AT1G06210.1		3e-106	4432.XP_010246780.1	3.3e-101	376.7	Streptophyta		GO:0003674,GO:0005488,GO:0005515,GO:0005575,GO:0005622,GO:0005623,GO:0005737,GO:0032182,GO:0043130,GO:0044424,GO:0044464
Ccam12g00001																					Viridiplantae	2BQ8T@1,2QRK3@2759,37T0N@33090,3GCYK@35493	NA|NA|NA	S	rpm1 interacting protein 13
Ccam12g00002		AT2G20310.1		2e-36	4432.XP_010264814.1	4.6e-70	272.3	Streptophyta
Ccam12g00552
Ccam12g00553																					Viridiplantae	37K68@33090,3GAQN@35493,COG0443@1,KOG0101@2759	NA|NA|NA	O	Belongs to the heat shock protein 70 family
Ccam12g00554		AT5G02500.1		0	29760.VIT_08s0007g00130.t01	0	1128.6	Streptophyta				ko:K03283	ko03040,ko04010,ko04141,ko04144,ko04213,ko04612,ko04915,ko05134,ko05145,ko05162,ko05164,ko05169,map03040,map04010,map04141,map04144,map04213,map04612,map04915,map05134,map05145,map05162,map05164,map05169	M00353,M00355			ko00000,ko00001,ko00002,ko01009,ko03009,ko03029,ko03041,ko03051,ko03110,ko04131,ko04147,ko04516	1.A.33.1
Ccam12g00555																					Viridiplantae	2QQYD@2759,37P0C@33090,3G8IW@35493,4JS10@91835,COG4886@1	NA|NA|NA	T	LRR receptor-like serine threonine-protein kinase
Ccam12g00643		AT1G35710.1		3e-16	3694.POPTR_0019s13060.1	4.7e-12	77.8	fabids
Ccam12g00644																					Viridiplantae	37RN2@33090,3G89B@35493,4JFUR@91835,COG1131@1,KOG0065@2759	NA|NA|NA	Q	Belongs to the ABC transporter superfamily. ABCG family. PDR (TC 3.A.1.205) subfamily
Ccam12g00645		AT4G15215.1		3e-31	102107.XP_008223484.1	1.2e-24	119	fabids
Ccam12g00646
Ccam12g00647
Ccam12g01280
Ccam12g01281																					Viridiplantae	37RRP@33090,3GGNW@35493,COG0724@1,KOG0108@2759	NA|NA|NA	A	cleavage stimulation factor
Ccam12g01461		AT1G71800.1		4e-114	4432.XP_010243342.1	1.5e-140	506.5	Streptophyta		GO:0003674,GO:0003676,GO:0003723,GO:0003729,GO:0005488,GO:0005575,GO:0005622,GO:0005623,GO:0005634,GO:0005654,GO:0005847,GO:0005849,GO:0006139,GO:0006355,GO:0006379,GO:0006396,GO:0006397,GO:0006725,GO:0006807,GO:0008150,GO:0008152,GO:0009889,GO:0009890,GO:0009892,GO:0009987,GO:0010467,GO:0010468,GO:0010556,GO:0010558,GO:0010605,GO:0010629,GO:0016070,GO:0016071,GO:0016458,GO:0016604,GO:0019219,GO:…		ko:K14407	ko03015,map03015				ko00000,ko00001,ko03019				Viridiplantae	37PFP@33090,3GEXB@35493,COG1131@1,KOG0061@2759	NA|NA|NA	Q	ABC transporter G family member
Ccam12g01462		AT2G28070.1		0	3641.EOY34454	0	1162.9	Streptophyta		GO:0003674,GO:0003824,GO:0005215,GO:0005575,GO:0005623,GO:0005886,GO:0006810,GO:0008150,GO:0015399,GO:0015405,GO:0016020,GO:0016021,GO:0016462,GO:0016787,GO:0016817,GO:0016818,GO:0016887,GO:0017111,GO:0022804,GO:0022857,GO:0031224,GO:0042623,GO:0042626,GO:0043492,GO:0044425,GO:0044464,GO:0051179,GO:0051234,GO:0055085,GO:0071944
Ccam12g01463
Ccam12g01464																					Viridiplantae	28PVX@1,2QQ93@2759,37J52@33090,3GCZP@35493	NA|NA|NA	S	XS domain
Ccam12g01493		AT3G22430.1		3e-52	4432.XP_010243897.1	2.1e-153	550.1	Streptophyta
Ccam12g01494																					Viridiplantae	37KPQ@33090,3GERH@35493,COG5560@1,KOG1870@2759,KOG1871@1,KOG1871@2759	NA|NA|NA	O	Belongs to the peptidase C19 family
Ccam12g01495		AT4G30890.1		0	4432.XP_010250988.1	4.2e-186	657.9	Streptophyta													Viridiplantae	37K6M@33090,3GC2D@35493,3KR37@4447,KOG2071@1,KOG2071@2759	NA|NA|NA	A	isoform X1
Ccam12g01572		AT2G36480.3		3e-81	42345.XP_008777659.1	3.1e-228	798.9	Liliopsida
Ccam12g01573																					Viridiplantae	37RNP@33090,3GHH3@35493,3KSAK@4447,COG1278@1,KOG3070@2759	NA|NA|NA	J	Cold shock protein domain
Ccam12g01574		AT2G17870.1		2e-14	42345.XP_008788618.1	1.3e-10	72	Liliopsida													Viridiplantae	28IQJ@1,2QR1U@2759,37TIN@33090,3GCSY@35493	NA|NA|NA	S	Plant mobile domain
Ccam12g01575		AT1G17930.1		2e-10	4155.Migut.F01534.1.p	2.3e-15	90.5	Streptophyta													Viridiplantae	28KI3@1,2QSZE@2759,37IX1@33090,3GF82@35493	NA|NA|NA	S	Protein FAR1-RELATED SEQUENCE
Ccam12g01577		AT1G06150.1		0	29760.VIT_19s0014g02140.t01	1e-142	513.8	Streptophyta		GO:0003674,GO:0003676,GO:0003700,GO:0003723,GO:0003824,GO:0004518,GO:0004519,GO:0004672,GO:0004674,GO:0005488,GO:0005575,GO:0005622,GO:0005623,GO:0005634,GO:0005737,GO:0005829,GO:0006139,GO:0006355,GO:0006464,GO:0006468,GO:0006725,GO:0006793,GO:0006796,GO:0006807,GO:0007154,GO:0007165,GO:0007275,GO:0008150,GO:0008152,GO:0009451,GO:0009889,GO:0009987,GO:0010468,GO:0010556,GO:0016070,GO:0016301,GO:…											Viridiplantae	37N0W@33090,3G7KZ@35493,KOG4197@1,KOG4197@2759	NA|NA|NA	E	Pentatricopeptide repeat-containing protein At1g06145-like
Ccam12g01578		AT3G22220.1		4e-39	3827.XP_004513749.1	9.8e-133	480.7	fabids													Viridiplantae	2CU6P@1,2RJJK@2759,37T0A@33090,3GFI7@35493,4JJ29@91835	NA|NA|NA	S	Encoded by
Ccam12g01579		AT1G06150.1		2e-127	29760.VIT_19s0014g02140.t01	1.6e-87	329.7	Streptophyta		GO:0003674,GO:0003676,GO:0003700,GO:0003723,GO:0003824,GO:0004518,GO:0004519,GO:0004672,GO:0004674,GO:0005488,GO:0005575,GO:0005622,GO:0005623,GO:0005634,GO:0005737,GO:0005829,GO:0006139,GO:0006355,GO:0006464,GO:0006468,GO:0006725,GO:0006793,GO:0006796,GO:0006807,GO:0007154,GO:0007165,GO:0007275,GO:0008150,GO:0008152,GO:0009451,GO:0009889,GO:0009987,GO:0010468,GO:0010556,GO:0016070,GO:0016301,GO:…											Viridiplantae	37N0W@33090,3G7KZ@35493,KOG4197@1,KOG4197@2759	NA|NA|NA	E	Pentatricopeptide repeat-containing protein At1g06145-like
Ccam12g01580		AT3G08820.1		3e-17	4432.XP_010274819.1	2.2e-21	108.6	Streptophyta		GO:0003674,GO:0003676,GO:0003700,GO:0003723,GO:0003824,GO:0004518,GO:0004519,GO:0004672,GO:0004674,GO:0005488,GO:0005575,GO:0005622,GO:0005623,GO:0005634,GO:0005737,GO:0005829,GO:0006139,GO:0006355,GO:0006464,GO:0006468,GO:0006725,GO:0006793,GO:0006796,GO:0006807,GO:0007154,GO:0007165,GO:0007275,GO:0008150,GO:0008152,GO:0009451,GO:0009889,GO:0009987,GO:0010468,GO:0010556,GO:0016070,GO:0016301,GO:…											Viridiplantae	37N0W@33090,3G7KZ@35493,KOG4197@1,KOG4197@2759	NA|NA|NA	E	Pentatricopeptide repeat-containing protein At1g06145-like
Ccam12g01585		AT5G04480.1		0	4432.XP_010241635.1	0	1293.9	Streptophyta													Viridiplantae	28M3B@1,2QTK2@2759,37SJP@33090,3GE0Y@35493	NA|NA|NA
Ccam12g01586
Ccam12g01587
Ccam12g01588		AT3G15410.2		6e-54	3641.EOY12894	4.6e-26	124	Streptophyta													Viridiplantae	37QQE@33090,3GENK@35493,COG4886@1,KOG0472@2759	NA|NA|NA	L	Plant intracellular Ras-group-related LRR protein
Ccam12g01589
Ccam12g01590
Ccam12g01591		AT4G07400.1		2e-18	29760.VIT_18s0001g09940.t01	4.3e-18	97.8	Streptophyta		GO:0003674,GO:0003824,GO:0004842,GO:0006464,GO:0006807,GO:0008150,GO:0008152,GO:0009987,GO:0016567,GO:0016740,GO:0019538,GO:0019787,GO:0032446,GO:0036211,GO:0043170,GO:0043412,GO:0044237,GO:0044238,GO:0044260,GO:0044267,GO:0070647,GO:0071704,GO:0140096,GO:1901564											Viridiplantae	37PJI@33090,3GD7M@35493,KOG1947@1,KOG1947@2759	NA|NA|NA	G	F-box protein
Ccam12g01592
Ccam12g01593		AT3G15410.2		3e-56	15368.BRADI3G56757.1	1.8e-44	185.7	Poales		GO:0005575,GO:0005623,GO:0005886,GO:0007154,GO:0007165,GO:0008150,GO:0009987,GO:0016020,GO:0023052,GO:0044464,GO:0050789,GO:0050794,GO:0050896,GO:0051716,GO:0065007,GO:0071944											Viridiplantae	37QQE@33090,3GENK@35493,3I2XB@38820,3KQ8B@4447,COG4886@1,KOG0472@2759	NA|NA|NA	S	Leucine rich repeat
Ccam12g01594		AT3G09990.1		4e-76	71139.XP_010035647.1	3.1e-75	288.9	Streptophyta				ko:K15014					ko00000,ko02000	2.A.57.1			Viridiplantae	37IDT@33090,3G9YU@35493,KOG1479@1,KOG1479@2759	NA|NA|NA	F	Equilibrative nucleotide transporter 3-like
Ccam12g01614		AT1G63260.1		2e-66	29760.VIT_02s0025g03960.t01	4.9e-67	260.4	Streptophyta													Viridiplantae	28IDU@1,2QQQM@2759,37JTD@33090,3G84H@35493	NA|NA|NA	S	Belongs to the tetraspanin (TM4SF) family
